# Supplementary material for: Integrated host/microbe metagenomics enables accurate lower respiratory tract infection diagnosis in critically ill children
Source: J Clin Invest. 2023 Apr 3;133(7):e165904. doi: 10.1172/JCI165904 (PMC10065066; doi:10.1172/JCI165904)
Supplement: Supplemental data set 1 [file jci-133-165904-s211.xlsx]

## Sheet: Supp_Data_1
sample_name	sex	age_in_years	LRTI_status_group	infection_type_by_mNGS
P1	Female	3.01	No Evidence	NA
P2	Male	0.15	Definite	bacterial
P3	Male	0.57	Definite	viral
P4	Female	0.52	Definite	coinfection
P5	Male	2.19	Definite	viral
P6	Female	16.37	Definite	viral
P7	Female	0.45	Definite	coinfection
P8	Male	0.86	Definite	coinfection
P9	Female	1.06	Definite	coinfection
P10	Male	1.43	Definite	coinfection
P11	Female	0.2	Definite	coinfection
P12	Female	0.44	Definite	viral
P13	Male	2.56	Definite	viral
P14	Female	9.55	No Evidence	NA
P15	Male	10.75	Indeterminate	NA
P16	Male	16.37	Definite	viral
P17	Male	0.73	Definite	coinfection
P18	Male	1.38	Indeterminate	NA
P19	Male	11.34	No Evidence	NA
P20	Male	0.57	Definite	coinfection
P21	Male	9.94	Suspected	NA
P22	Female	4.9	Definite	coinfection
P23	Female	17.07	Indeterminate	NA
P24	Female	4.02	Indeterminate	NA
P25	Male	13.21	No Evidence	NA
P26	Male	1.56	Indeterminate	NA
P27	Male	6.85	No Evidence	NA
P28	Male	1.59	Indeterminate	NA
P29	Female	4.06	Suspected	NA
P30	Male	7.05	No Evidence	NA
P31	Female	10.78	Definite	coinfection
P32	Male	6.56	Indeterminate	NA
P33	Male	0.29	Definite	viral
P34	Female	9.51	No Evidence	NA
P35	Female	0.22	Indeterminate	NA
P36	Male	0.65	Suspected	NA
P37	Female	1.41	Definite	coinfection
P38	Male	1.77	Definite	coinfection
P39	Male	16.62	Suspected	NA
P40	Male	6.05	No Evidence	NA
P41	Male	0.11	Definite	coinfection
P42	Male	12.34	No Evidence	NA
P43	Female	1.28	No Evidence	NA
P44	Male	1.46	Indeterminate	NA
P45	Male	10.01	Definite	bacterial
P46	Male	1.31	Indeterminate	NA
P47	Male	0.1	Definite	coinfection
P48	Female	0.11	Definite	viral
P49	Male	0.18	Definite	coinfection
P50	Female	1.01	Definite	coinfection
P51	Male	1.34	No Evidence	NA
P52	Female	3.27	Definite	coinfection
P53	Female	0.15	Definite	viral
P54	Female	0.21	Definite	coinfection
P55	Male	0.15	Definite	coinfection
P56	Male	1.84	Definite	coinfection
P57	Male	13.38	Definite	bacterial
P58	Male	0.12	Suspected	NA
P59	Female	16.71	No Evidence	NA
P60	Female	0.61	Definite	coinfection
P61	Male	12.51	Suspected	NA
P62	Female	0.5	Indeterminate	NA
P63	Female	0.15	Definite	coinfection
P64	Male	1.14	Definite	coinfection
P65	Female	0.2	Definite	coinfection
P66	Male	0.08	Suspected	NA
P67	Female	0.51	Indeterminate	NA
P68	Male	0.16	Suspected	NA
P69	Female	0.75	Definite	coinfection
P70	Male	0.44	Definite	viral
P71	Male	0.8	Definite	coinfection
P72	Male	0.09	Definite	coinfection
P73	Male	0.31	Suspected	NA
P74	Female	5.86	Suspected	NA
P75	Male	0.19	No Evidence	NA
P76	Female	3.52	No Evidence	NA
P77	Male	0.86	Definite	viral
P78	Female	0.19	Definite	coinfection
P79	Male	0.23	Definite	coinfection
P80	Male	4.85	Definite	viral
P81	Male	9.88	Definite	viral
P82	Female	1.15	Indeterminate	NA
P83	Female	1.5	Suspected	NA
P84	Female	11.18	No Evidence	NA
P85	Female	10.26	No Evidence	NA
P86	Female	0.13	Definite	viral
P87	Male	0.18	Definite	coinfection
P88	Female	1.27	No Evidence	NA
P89	Male	0.21	Indeterminate	NA
P90	Male	2.07	Suspected	NA
P91	Male	0.15	Definite	coinfection
P92	Female	15.59	No Evidence	NA
P93	Male	0.17	Definite	coinfection
P94	Female	0.09	Definite	coinfection
P95	Female	1.46	Suspected	NA
P96	Female	0.12	Suspected	NA
P97	Female	0.15	Definite	coinfection
P98	Male	12.96	No Evidence	NA
P99	Male	3.36	Definite	coinfection
P100	Male	7.66	Definite	viral
P101	Male	16.68	Suspected	NA
P102	Male	0.95	Suspected	NA
P103	Female	14.8	Definite	viral
P104	Male	3.18	No Evidence	NA
P105	Male	0.27	Definite	coinfection
P106	Male	0.29	Definite	viral
P107	Male	0.12	Definite	coinfection
P108	Female	0.82	No Evidence	NA
P109	Female	0.14	Definite	coinfection
P110	Male	0.33	Indeterminate	NA
P111	Male	0.23	Definite	coinfection
P112	Male	1.28	Indeterminate	NA
P113	Male	15.81	Indeterminate	NA
P114	Female	0.34	Suspected	NA
P115	Male	0.1	Definite	coinfection
P116	Female	10.64	No Evidence	NA
P117	Female	5.93	Definite	viral
P118	Male	14.2	Indeterminate	NA
P119	Male	2.47	No Evidence	NA
P120	Female	0.53	Suspected	NA
P121	Male	0.26	Definite	coinfection
P122	Male	0.88	No Evidence	NA
P123	Female	0.26	Suspected	NA
P124	Male	0.24	Definite	viral
P125	Female	2.03	No Evidence	NA
P126	Male	1.04	Suspected	NA
P127	Male	5.98	Suspected	NA
P128	Female	0.35	Definite	coinfection
P129	Male	0.14	Definite	coinfection
P130	Male	16.24	Definite	NA
P131	Female	8.65	Suspected	NA
P132	Male	0.43	Definite	coinfection
P133	Male	3.71	Suspected	NA
P134	Female	5.64	Suspected	NA
P135	Male	0.26	Definite	coinfection
P136	Male	0.09	Definite	viral
P137	Female	0.13	Definite	coinfection
P138	Male	5.45	Indeterminate	NA
P139	Female	1.72	Definite	viral
P140	Male	0.22	Definite	coinfection
P141	Male	0.24	No Evidence	NA
P142	Male	0.41	Suspected	NA
P143	Male	0.24	Definite	coinfection
P144	Female	12.63	Indeterminate	NA
P145	Female	0.51	Suspected	NA
P146	Male	1.69	Suspected	NA
P147	Male	0.72	Suspected	NA
P148	Female	0.09	Definite	bacterial
P149	Male	0.24	Suspected	NA
P150	Female	11.34	Suspected	NA
P151	Female	1.97	Definite	coinfection
P152	Female	15.11	No Evidence	NA
P153	Male	12.93	Suspected	NA
P154	Female	14.7	Indeterminate	NA
P155	Female	12.86	Indeterminate	NA
P156	Male	3.17	Definite	viral
P157	Male	0.47	Definite	bacterial
P158	Male	15.7	Definite	coinfection
P159	Male	0.68	Indeterminate	NA
P160	Female	4.28	Suspected	NA
P161	Female	4.04	Indeterminate	NA
P162	Male	1.51	Suspected	NA
P163	Female	11.23	No Evidence	NA
P164	Female	0.56	Definite	coinfection
P165	Female	7.74	Suspected	NA
P166	Male	0.53	No Evidence	NA
P167	Male	0.35	Indeterminate	NA
P168	Male	0.28	Suspected	NA
P169	Female	1.45	Indeterminate	NA
P170	Male	0.65	Indeterminate	NA
P171	Male	1.49	No Evidence	NA
P172	Female	14.02	No Evidence	NA
P173	Female	14.35	No Evidence	NA
P174	Male	1.54	Suspected	NA
P175	Female	1.46	No Evidence	NA
P176	Male	16.54	Indeterminate	NA
P177	Female	0.39	No Evidence	NA
P178	Female	16.27	No Evidence	NA
P179	Female	0.43	Indeterminate	NA
P180	Female	1.02	Definite	coinfection
P181	Female	4.43	Suspected	NA
P182	Female	2.74	No Evidence	NA
P183	Male	0.58	Suspected	NA
P184	Male	15	Indeterminate	NA
P185	Male	4.45	Definite	bacterial
P186	Male	0.64	No Evidence	NA
P187	Female	2.36	Indeterminate	NA
P188	Male	17.78	No Evidence	NA
P189	Male	0.54	Definite	coinfection
P190	Male	10.88	Suspected	NA
P191	Male	5.32	Suspected	NA
P192	Male	15.24	No Evidence	NA
P193	Male	2.44	Suspected	NA
P194	Female	12.55	Suspected	NA
P195	Female	0.71	Definite	NA
P196	Male	2.39	No Evidence	NA
P197	Male	11.3	Indeterminate	NA
P198	Female	3.92	Suspected	NA
P199	Female	0.17	Definite	viral
P200	Male	6.04	Suspected	NA
P201	Male	1.87	Definite	viral
P202	Male	5.32	No Evidence	NA
P203	Male	0.86	Suspected	NA
P204	Female	1.76	Definite	viral
P205	Male	1.44	Definite	viral
P206	Female	1.11	Definite	viral
P207	Female	8.08	Suspected	NA
P208	Female	0.96	No Evidence	NA
P209	Female	3.2	Definite	coinfection
P210	Female	0.21	Definite	viral
P211	Female	0.14	Suspected	NA
P212	Female	0.24	Indeterminate	NA
P213	Female	0.54	Suspected	NA
P214	Female	1.12	Definite	coinfection
P215	Male	0.14	Suspected	NA
P216	Female	0.27	Definite	coinfection
P217	Female	0.08	Indeterminate	NA
P218	Male	0.49	Definite	NA
P219	Female	4.94	Suspected	NA
P220	Male	2.9	Definite	coinfection
P221	Male	5	Suspected	NA
P222	Male	8.81	No Evidence	NA
P223	Male	7.63	Definite	viral
P224	Female	1.49	Suspected	NA
P225	Male	0.42	Definite	bacterial
P226	Male	1.68	No Evidence	NA
P227	Male	0.19	Definite	coinfection
P228	Female	1.32	Suspected	NA
P229	Female	12.95	Suspected	NA
P230	Male	0.79	Definite	viral
P231	Male	2.39	Definite	coinfection
P232	Male	0.59	Indeterminate	NA
P233	Male	0.34	Definite	coinfection
P234	Female	16.76	No Evidence	NA
P235	Male	0.54	Definite	coinfection
P236	Female	17.22	No Evidence	NA
P237	Male	12.52	No Evidence	NA
P238	Female	1.31	Indeterminate	NA
P239	Male	1.2	Suspected	NA
P240	Male	1.14	Definite	viral
P241	Female	0.91	Definite	coinfection
P242	Male	0.64	Definite	coinfection
P243	Male	16.27	No Evidence	NA
P244	Male	0.59	Definite	coinfection
P245	Male	0.3	Definite	coinfection
P246	Male	0.14	Definite	viral
P247	Female	0.56	No Evidence	NA
P248	Female	3.38	Suspected	NA
P249	Male	4.08	Definite	viral
P250	Male	1.96	No Evidence	NA
P251	Male	0.52	Definite	coinfection
P252	Female	0.54	Definite	viral
P253	Male	1.88	Definite	coinfection
P254	Male	1.66	Indeterminate	NA
P255	Female	0.1	Definite	coinfection
P256	Male	2.18	Definite	coinfection
P257	Female	0.53	Definite	viral
P258	Female	8.46	Suspected	NA
P259	Female	4.24	Definite	coinfection
P260	Male	0.1	Definite	viral
P261	Male	1.3	Definite	coinfection
