# Supplementary material for: Integrated host/microbe metagenomics enables accurate lower respiratory tract infection diagnosis in critically ill children
Source: J Clin Invest. 2023 Apr 3;133(7):e165904. doi: 10.1172/JCI165904 (PMC10065066; doi:10.1172/JCI165904)
Supplement: Supplemental data set 2 [file jci-133-165904-s212.xlsx]

## Sheet: Definite_vs_NoEvidence_DE
gene_ID	gene_symbol	logFC	AveExpr	t	P.Value	adj.P.Val	B
ENSG00000170323	FABP4	-5.08497	2.91785	12.5169	4.97e-26	6.62e-22	48.1529
ENSG00000185507	IRF7	2.40033	7.79637	-11.0897	6.04e-22	4.02e-18	39.2393
ENSG00000168394	TAP1	1.78381	7.80047	-10.9105	1.95e-21	8.64e-18	38.0919
ENSG00000185885	IFITM1	2.10277	10.0168	-10.7601	5.19e-21	1.73e-17	37.1289
ENSG00000115267	IFIH1	2.65474	6.4437	-10.5695	1.79e-20	4.27e-17	35.9051
ENSG00000125347	IRF1	1.62024	8.98046	-10.5583	1.93e-20	4.27e-17	35.8437
ENSG00000151914	DST	-1.87889	3.17829	10.4982	2.84e-20	5.28e-17	35.3887
ENSG00000132274	TRIM22	1.84525	8.12046	-10.4814	3.17e-20	5.28e-17	35.3555
ENSG00000119922	IFIT2	4.89934	7.14551	-10.4153	4.86e-20	7.19e-17	34.9053
ENSG00000187608	ISG15	4.28892	8.66758	-10.2526	1.39e-19	1.85e-16	33.9042
ENSG00000133106	EPSTI1	2.88977	6.71465	-10.2136	1.79e-19	2.05e-16	33.6544
ENSG00000138207	RBP4	-3.37993	1.54466	10.2082	1.85e-19	2.05e-16	33.3493
ENSG00000173193	PARP14	2.17376	6.97666	-10.0594	4.81e-19	4.75e-16	32.6865
ENSG00000134321	RSAD2	4.78245	7.0485	-10.0537	4.99e-19	4.75e-16	32.6311
ENSG00000135899	SP110	1.54201	7.41463	-9.99482	7.28e-19	6.46e-16	32.2812
ENSG00000185897	FFAR3	3.02403	4.43297	-9.94954	9.73e-19	8.1e-16	31.8729
ENSG00000067066	SP100	1.08912	7.98069	-9.93096	1.1e-18	8.58e-16	31.8803
ENSG00000196684	HSH2D	2.37292	5.31909	-9.90349	1.31e-18	9.66e-16	31.6884
ENSG00000138496	PARP9	1.71042	6.34453	-9.82767	2.12e-18	1.49e-15	31.2339
ENSG00000132109	TRIM21	1.65594	5.27088	-9.77888	2.89e-18	1.87e-15	30.9236
ENSG00000115523	GNLY	3.26712	4.7001	-9.77546	2.95e-18	1.87e-15	30.8233
ENSG00000136147	PHF11	1.54923	6.40957	-9.72923	3.97e-18	2.4e-15	30.6198
ENSG00000154451	GBP5	2.69333	7.46759	-9.70912	4.51e-18	2.6e-15	30.4943
ENSG00000160710	ADAR	1.20916	7.46997	-9.70277	4.69e-18	2.6e-15	30.4539
ENSG00000152766	ANKRD22	2.59987	4.04978	-9.64182	6.91e-18	3.58e-15	29.9694
ENSG00000263069	RNF213-AS1	2.09399	5.2692	-9.64027	6.98e-18	3.58e-15	30.0579
ENSG00000055332	EIF2AK2	2.08461	5.91202	-9.60889	8.51e-18	4.2e-15	29.8709
ENSG00000119917	IFIT3	3.80972	7.22734	-9.57973	1.02e-17	4.87e-15	29.6906
ENSG00000130208	APOC1	-3.07527	5.59339	9.54331	1.29e-17	5.93e-15	29.4648
ENSG00000170581	STAT2	1.67581	7.02301	-9.51122	1.58e-17	7.02e-15	29.2647
ENSG00000107201	DDX58	2.85114	5.21007	-9.49861	1.71e-17	7.35e-15	29.1675
ENSG00000137965	IFI44	3.5067	6.31139	-9.43451	2.56e-17	1.07e-14	28.79
ENSG00000196139	AKR1C3	-2.59205	1.98758	9.42199	2.77e-17	1.12e-14	28.5875
ENSG00000137628	DDX60	2.70315	5.31232	-9.40584	3.07e-17	1.2e-14	28.6064
ENSG00000173821	RNF213	1.90411	9.26243	-9.39329	3.32e-17	1.27e-14	28.5352
ENSG00000240065	PSMB9	1.65162	6.47824	-9.37587	3.71e-17	1.37e-14	28.4299
ENSG00000132256	TRIM5	1.70696	4.65035	-9.36982	3.85e-17	1.39e-14	28.3814
ENSG00000198848	CES1	-2.2429	4.50245	9.34384	4.54e-17	1.59e-14	28.2349
ENSG00000142089	IFITM3	1.84144	10.4338	-9.31988	5.27e-17	1.76e-14	28.0842
ENSG00000177409	SAMD9L	2.57238	5.99899	-9.3193	5.29e-17	1.76e-14	28.084
ENSG00000099194	SCD	-2.73528	3.68423	9.25932	7.71e-17	2.51e-14	27.7119
ENSG00000102524	TNFSF13B	1.91161	6.96802	-9.2426	8.56e-17	2.72e-14	27.6093
ENSG00000111331	OAS3	2.86077	6.56402	-9.21324	1.03e-16	3.19e-14	27.4337
ENSG00000140464	PML	2.03877	6.22567	-9.20529	1.08e-16	3.28e-14	27.3842
ENSG00000135148	TRAFD1	1.75388	5.57992	-9.19465	1.16e-16	3.42e-14	27.3206
ENSG00000115415	STAT1	1.57701	7.67033	-9.14919	1.54e-16	4.45e-14	27.035
ENSG00000115414	FN1	-2.39195	4.74771	9.13993	1.63e-16	4.61e-14	26.9855
ENSG00000110848	CD69	3.05144	5.79262	-9.10699	2e-16	5.55e-14	26.7845
ENSG00000114127	XRN1	1.53516	6.49059	-9.10188	2.06e-16	5.56e-14	26.7492
ENSG00000108984	MAP2K6	2.03658	4.59786	-9.09885	2.1e-16	5.56e-14	26.7222
ENSG00000131471	AOC3	-2.28875	2.11437	9.09691	2.13e-16	5.56e-14	26.6385
ENSG00000130589	HELZ2	1.77826	6.84255	-9.09193	2.2e-16	5.62e-14	26.6876
ENSG00000131979	GCH1	1.81799	6.58952	-9.08537	2.29e-16	5.75e-14	26.6488
ENSG00000204267	TAP2	1.76839	6.29615	-9.07243	2.48e-16	6.12e-14	26.5715
ENSG00000121858	TNFSF10	2.47905	6.83248	-9.06629	2.58e-16	6.24e-14	26.5339
ENSG00000136816	TOR1B	1.8023	5.72216	-9.05094	2.83e-16	6.74e-14	26.4442
ENSG00000197536	IRF1-AS1	1.59216	5.95389	-9.03656	3.1e-16	7.24e-14	26.3547
ENSG00000154783	FGD5	-2.2079	1.41694	9.01186	3.61e-16	8.3e-14	26.0288
ENSG00000221963	APOL6	1.72978	5.43473	-8.99606	3.99e-16	9e-14	26.1118
ENSG00000120217	CD274	1.9162	6.19193	-8.9855	4.26e-16	9.45e-14	26.0441
ENSG00000205413	SAMD9	2.63072	5.11767	-8.92568	6.17e-16	1.35e-13	25.6818
ENSG00000088367	EPB41L1	-2.24822	2.31659	8.9228	6.28e-16	1.35e-13	25.6146
ENSG00000117228	GBP1	2.30283	8.53143	-8.82138	1.17e-15	2.48e-13	25.0426
ENSG00000138771	SHROOM3	-2.07592	1.83868	8.80442	1.3e-15	2.71e-13	24.8539
ENSG00000132530	XAF1	2.06646	7.61315	-8.78763	1.45e-15	2.96e-13	24.8397
ENSG00000100453	GZMB	3.30121	4.76827	-8.77223	1.59e-15	3.21e-13	24.737
ENSG00000105939	ZC3HAV1	1.8035	5.70381	-8.7605	1.71e-15	3.4e-13	24.6886
ENSG00000163710	PCOLCE2	-2.20165	2.37793	8.73363	2.02e-15	3.95e-13	24.4928
ENSG00000123609	NMI	1.44064	6.38846	-8.66096	3.15e-15	6.02e-13	24.0823
ENSG00000161055	SCGB3A1	-3.60692	5.20456	8.65889	3.19e-15	6.02e-13	24.0758
ENSG00000168421	RHOH	1.41202	6.85026	-8.65788	3.21e-15	6.02e-13	24.0607
ENSG00000135604	STX11	1.19888	6.05406	-8.6344	3.7e-15	6.85e-13	23.925
ENSG00000168062	BATF2	3.16164	4.21241	-8.63058	3.79e-15	6.92e-13	23.8668
ENSG00000068079	IFI35	1.90676	5.86941	-8.55862	5.88e-15	1.06e-12	23.4797
ENSG00000168310	IRF2	1.00178	6.70124	-8.54007	6.59e-15	1.17e-12	23.3559
ENSG00000232629	HLA-DQB2	-2.0069	1.53485	8.53209	6.92e-15	1.21e-12	23.2139
ENSG00000134326	CMPK2	3.67424	5.45676	-8.48692	9.1e-15	1.58e-12	23.0596
ENSG00000137959	IFI44L	3.64284	5.68684	-8.4796	9.52e-15	1.61e-12	23.0189
ENSG00000163840	DTX3L	1.51023	5.92213	-8.47862	9.58e-15	1.61e-12	23
ENSG00000157601	MX1	2.23563	8.21802	-8.4592	1.08e-14	1.79e-12	22.8732
ENSG00000111335	OAS2	2.68561	6.32746	-8.4469	1.16e-14	1.85e-12	22.8165
ENSG00000155363	MOV10	1.43574	5.8251	-8.44635	1.16e-14	1.85e-12	22.8094
ENSG00000214872	SMTNL1	2.93769	3.26982	-8.44555	1.17e-14	1.85e-12	22.6804
ENSG00000124256	ZBP1	2.49503	5.84574	-8.44399	1.18e-14	1.85e-12	22.8044
ENSG00000168404	MLKL	1.15493	6.50198	-8.44271	1.19e-14	1.85e-12	22.7786
ENSG00000204264	PSMB8	1.2579	6.285	-8.442	1.2e-14	1.85e-12	22.7767
ENSG00000079385	CEACAM1	1.60482	6.5772	-8.41737	1.39e-14	2.13e-12	22.6301
ENSG00000151474	FRMD4A	-2.52768	2.86976	8.41429	1.41e-14	2.14e-12	22.629
ENSG00000116663	FBXO6	1.63271	4.85745	-8.39419	1.6e-14	2.39e-12	22.5145
ENSG00000196189	SEMA4A	0.91645	6.34373	-8.33877	2.23e-14	3.31e-12	22.1635
ENSG00000133561	GIMAP6	2.59766	2.62992	-8.33005	2.35e-14	3.45e-12	21.9301
ENSG00000140853	NLRC5	1.4092	7.69605	-8.31763	2.54e-14	3.67e-12	22.0345
ENSG00000133574	GIMAP4	2.1576	5.47337	-8.31625	2.56e-14	3.67e-12	22.053
ENSG00000163568	AIM2	1.9244	4.53255	-8.30778	2.69e-14	3.82e-12	22.0081
ENSG00000188404	SELL	1.72345	8.41459	-8.28458	3.1e-14	4.34e-12	21.8398
ENSG00000149021	SCGB1A1	-3.49183	6.1554	8.27562	3.27e-14	4.54e-12	21.7931
ENSG00000196329	GIMAP5	2.21672	4.00989	-8.26586	3.47e-14	4.76e-12	21.7497
ENSG00000243955	GSTA1	-2.34525	1.38276	8.26262	3.53e-14	4.8e-12	21.6389
ENSG00000136960	ENPP2	2.30331	3.70702	-8.24535	3.92e-14	5.28e-12	21.6161
ENSG00000163735	CXCL5	-2.70971	4.5966	8.24158	4.01e-14	5.34e-12	21.607
ENSG00000272821	U62317.2	1.90196	4.83711	-8.22967	4.31e-14	5.68e-12	21.5504
ENSG00000010030	ETV7	3.07941	3.33199	-8.20328	5.05e-14	6.59e-12	21.2866
ENSG00000112343	TRIM38	1.32449	4.61936	-8.18132	5.76e-14	7.45e-12	21.2678
ENSG00000150347	ARID5B	1.06913	4.96613	-8.14356	7.22e-14	9.24e-12	21.0394
ENSG00000186417	GLDN	-2.0603	1.42683	8.1334	7.67e-14	9.73e-12	20.9007
ENSG00000164054	SHISA5	1.00117	7.32401	-8.12831	7.9e-14	9.94e-12	20.9232
ENSG00000008130	NADK	0.949131	8.60062	-8.11645	8.48e-14	1.06e-11	20.8542
ENSG00000131203	IDO1	2.91104	5.68345	-8.11095	8.77e-14	1.08e-11	20.8558
ENSG00000152558	TMEM123	1.54577	6.96595	-8.10345	9.17e-14	1.12e-11	20.7811
ENSG00000183742	MACC1	-1.6358	3.39188	8.07884	1.06e-13	1.29e-11	20.6749
ENSG00000050820	BCAR1	-2.08816	2.62133	8.06721	1.14e-13	1.37e-11	20.6038
ENSG00000138646	HERC5	3.76354	4.98514	-8.05825	1.2e-13	1.43e-11	20.5487
ENSG00000117226	GBP3	1.85027	6.04188	-8.05321	1.24e-13	1.46e-11	20.5022
ENSG00000145365	TIFA	2.23948	4.62795	-8.03356	1.39e-13	1.62e-11	20.4145
ENSG00000196116	TDRD7	1.8239	4.31676	-8.01942	1.51e-13	1.75e-11	20.333
ENSG00000152778	IFIT5	2.90751	4.33278	-8.00942	1.6e-13	1.84e-11	20.2654
ENSG00000026751	SLAMF7	2.03555	7.14067	-7.97969	1.91e-13	2.18e-11	20.0631
ENSG00000059378	PARP12	1.82463	6.31096	-7.96883	2.04e-13	2.3e-11	20.0087
ENSG00000183486	MX2	1.52634	8.15385	-7.9572	2.19e-13	2.44e-11	19.9283
ENSG00000116514	RNF19B	1.15861	7.84915	-7.95613	2.2e-13	2.44e-11	19.9219
ENSG00000130204	TOMM40	-1.63521	3.34317	7.94553	2.34e-13	2.56e-11	19.9064
ENSG00000110042	DTX4	-1.69863	2.1277	7.94478	2.35e-13	2.56e-11	19.881
ENSG00000127311	HELB	1.47457	4.31225	-7.9443	2.36e-13	2.56e-11	19.9005
ENSG00000198019	FCGR1B	1.64336	6.74882	-7.93559	2.48e-13	2.67e-11	19.8092
ENSG00000167208	SNX20	1.17809	5.13299	-7.91728	2.77e-13	2.95e-11	19.727
ENSG00000188817	SNTN	-2.03875	2.36494	7.89267	3.2e-13	3.38e-11	19.5968
ENSG00000265148	TSPOAP1-AS1	1.29805	4.61087	-7.88047	3.44e-13	3.61e-11	19.5288
ENSG00000125826	RBCK1	1.07448	6.30228	-7.87874	3.48e-13	3.62e-11	19.4824
ENSG00000122643	NT5C3A	2.69605	5.57712	-7.87624	3.53e-13	3.62e-11	19.5021
ENSG00000070190	DAPP1	1.57244	5.32075	-7.87605	3.53e-13	3.62e-11	19.4907
ENSG00000108771	DHX58	2.50382	4.6876	-7.87391	3.58e-13	3.64e-11	19.4983
ENSG00000022267	FHL1	-2.48751	1.60973	7.86827	3.7e-13	3.73e-11	19.4204
ENSG00000197272	IL27	1.82979	4.10629	-7.83987	4.37e-13	4.38e-11	19.3043
ENSG00000123700	KCNJ2	1.79681	5.60221	-7.83741	4.43e-13	4.41e-11	19.2658
ENSG00000162654	GBP4	2.37491	5.31152	-7.83591	4.47e-13	4.41e-11	19.2715
ENSG00000130813	SHFL	1.70897	4.69145	-7.82607	4.74e-13	4.64e-11	19.2197
ENSG00000239713	APOBEC3G	1.3349	4.56856	-7.77705	6.32e-13	6.14e-11	18.9388
ENSG00000124201	ZNFX1	1.17868	6.13961	-7.77385	6.44e-13	6.21e-11	18.8836
ENSG00000128536	CDHR3	-2.07031	2.8853	7.77109	6.54e-13	6.27e-11	18.9137
ENSG00000196358	NTNG2	1.81785	4.75019	-7.7609	6.94e-13	6.61e-11	18.8494
ENSG00000136827	TOR1A	0.774403	4.94469	-7.7589	7.03e-13	6.64e-11	18.8194
ENSG00000141664	ZCCHC2	1.36237	5.84091	-7.75515	7.18e-13	6.74e-11	18.7843
ENSG00000130066	SAT1	1.04043	11.972	-7.74111	7.8e-13	7.26e-11	18.7006
ENSG00000142494	SLC47A1	-1.61338	1.73918	7.72408	8.61e-13	7.97e-11	18.6079
ENSG00000169245	CXCL10	4.82588	5.47853	-7.71849	8.9e-13	8.17e-11	18.6138
ENSG00000089127	OAS1	2.45618	6.44618	-7.71724	8.96e-13	8.18e-11	18.5701
ENSG00000234906	APOC2	-2.38627	2.37619	7.71442	9.11e-13	8.26e-11	18.5893
ENSG00000152229	PSTPIP2	1.673	6.63817	-7.70048	9.88e-13	8.9e-11	18.4624
ENSG00000143344	RGL1	1.90458	4.34583	-7.69682	1.01e-12	9.03e-11	18.4923
ENSG00000164691	TAGAP	1.66451	7.88215	-7.67342	1.16e-12	1.03e-10	18.3007
ENSG00000174307	PHLDA3	-2.0248	2.04292	7.66719	1.2e-12	1.06e-10	18.3122
ENSG00000100368	CSF2RB	1.06365	8.29644	-7.65907	1.26e-12	1.1e-10	18.2187
ENSG00000135114	OASL	2.27849	5.92629	-7.64937	1.33e-12	1.16e-10	18.1934
ENSG00000128383	APOBEC3A	1.6489	9.17417	-7.64783	1.34e-12	1.16e-10	18.1569
ENSG00000213928	IRF9	0.808876	7.91922	-7.6465	1.35e-12	1.16e-10	18.147
ENSG00000125384	PTGER2	1.38706	5.11238	-7.64477	1.37e-12	1.17e-10	18.1745
ENSG00000164463	CREBRF	1.04108	5.43628	-7.63237	1.47e-12	1.25e-10	18.0913
ENSG00000136231	IGF2BP3	1.56459	4.12991	-7.6305	1.49e-12	1.25e-10	18.1193
ENSG00000140481	CCDC33	-2.18342	1.41038	7.62397	1.54e-12	1.29e-10	18.0338
ENSG00000175073	VCPIP1	1.35817	3.70923	-7.61746	1.6e-12	1.33e-10	18.0471
ENSG00000129667	RHBDF2	1.04896	7.61307	-7.60943	1.68e-12	1.39e-10	17.937
ENSG00000137767	SQOR	0.882629	7.07355	-7.60498	1.72e-12	1.42e-10	17.9128
ENSG00000185745	IFIT1	4.40455	5.00866	-7.54794	2.4e-12	1.96e-10	17.6493
ENSG00000179144	GIMAP7	2.6675	2.83167	-7.51782	2.85e-12	2.32e-10	17.4061
ENSG00000096968	JAK2	1.11909	5.40735	-7.51213	2.95e-12	2.38e-10	17.4148
ENSG00000111863	ADTRP	-1.67546	2.81569	7.49842	3.19e-12	2.56e-10	17.3813
ENSG00000137414	FAM8A1	1.47957	4.34446	-7.4928	3.29e-12	2.63e-10	17.3425
ENSG00000151632	AKR1C2	-2.24218	2.77995	7.48258	3.49e-12	2.77e-10	17.293
ENSG00000172183	ISG20	1.44768	7.60927	-7.47598	3.63e-12	2.86e-10	17.1852
ENSG00000180644	PRF1	2.53283	3.42316	-7.46533	3.86e-12	3.02e-10	17.181
ENSG00000204261	PSMB8-AS1	1.37931	4.67979	-7.46279	3.91e-12	3.05e-10	17.1651
ENSG00000286162	AL162253.2	1.62994	3.39882	-7.4528	4.14e-12	3.21e-10	17.1249
ENSG00000175445	LPL	-2.19036	2.57961	7.44616	4.31e-12	3.32e-10	17.0919
ENSG00000188820	CALHM6	3.48922	3.95479	-7.44507	4.33e-12	3.32e-10	17.0682
ENSG00000147872	PLIN2	-1.47632	6.73877	7.43792	4.51e-12	3.44e-10	16.9721
ENSG00000079263	SP140	1.59274	5.8435	-7.43348	4.63e-12	3.51e-10	16.9701
ENSG00000134028	ADAMDEC1	2.1099	2.56453	-7.43052	4.71e-12	3.55e-10	16.928
ENSG00000168899	VAMP5	2.40537	4.666	-7.42046	4.99e-12	3.73e-10	16.9438
ENSG00000128335	APOL2	1.34766	6.39764	-7.3916	5.89e-12	4.38e-10	16.7219
ENSG00000135929	CYP27A1	-1.94133	4.74211	7.38873	5.98e-12	4.41e-10	16.7208
ENSG00000170324	FRMPD2	-1.8314	1.24625	7.3884	6e-12	4.41e-10	16.7189
ENSG00000163565	IFI16	1.05116	7.43829	-7.38534	6.1e-12	4.47e-10	16.6776
ENSG00000138642	HERC6	2.43086	4.06489	-7.38337	6.17e-12	4.49e-10	16.7448
ENSG00000171115	GIMAP8	2.36416	2.44314	-7.37753	6.38e-12	4.62e-10	16.6062
ENSG00000162645	GBP2	1.28635	7.88021	-7.36378	6.9e-12	4.97e-10	16.5571
ENSG00000166347	CYB5A	-1.41418	3.89501	7.35732	7.16e-12	5.13e-10	16.5718
ENSG00000134668	SPOCD1	-1.57671	1.83001	7.34948	7.49e-12	5.33e-10	16.5421
ENSG00000182162	P2RY8	1.34063	2.80878	-7.33415	8.17e-12	5.77e-10	16.4575
ENSG00000108950	FAM20A	1.17802	5.29859	-7.33383	8.19e-12	5.77e-10	16.4236
ENSG00000121769	FABP3	-1.88694	1.19882	7.32806	8.46e-12	5.93e-10	16.3887
ENSG00000233029	AC244453.2	1.85412	3.41306	-7.3109	9.33e-12	6.51e-10	16.3422
ENSG00000082781	ITGB5	-1.66257	3.24548	7.30935	9.41e-12	6.53e-10	16.3254
ENSG00000166750	SLFN5	1.7678	4.59967	-7.30839	9.46e-12	6.53e-10	16.3154
ENSG00000182957	SPATA13	1.00483	6.241	-7.30461	9.67e-12	6.64e-10	16.2374
ENSG00000101916	TLR8	1.62803	5.22178	-7.29827	1e-11	6.83e-10	16.2373
ENSG00000113140	SPARC	-2.15042	1.65074	7.29791	1e-11	6.83e-10	16.2565
ENSG00000057657	PRDM1	1.22799	5.15807	-7.27913	1.12e-11	7.56e-10	16.1266
ENSG00000026950	BTN3A1	1.48155	4.71279	-7.25413	1.29e-11	8.66e-10	16.0098
ENSG00000185404	SP140L	1.40196	4.92007	-7.22795	1.49e-11	1e-09	15.8571
ENSG00000115648	MLPH	-1.54758	3.88867	7.22411	1.53e-11	1.02e-09	15.8358
ENSG00000181963	OR52K2	2.15534	2.31976	-7.222	1.54e-11	1.02e-09	15.7703
ENSG00000178685	PARP10	1.03625	6.61123	-7.2077	1.67e-11	1.1e-09	15.6974
ENSG00000203930	LINC00632	-1.49671	2.43093	7.20643	1.69e-11	1.11e-09	15.7754
ENSG00000156587	UBE2L6	1.52721	7.05184	-7.19908	1.76e-11	1.15e-09	15.6488
ENSG00000233030	AC243772.2	1.7874	2.93641	-7.19424	1.81e-11	1.17e-09	15.6905
ENSG00000121413	ZSCAN18	-1.21478	2.87322	7.18213	1.93e-11	1.25e-09	15.6394
ENSG00000126709	IFI6	2.15723	8.0149	-7.17977	1.96e-11	1.26e-09	15.5404
ENSG00000138378	STAT4	1.31886	4.46382	-7.16951	2.08e-11	1.33e-09	15.5506
ENSG00000135363	LMO2	1.43838	4.95606	-7.15789	2.22e-11	1.41e-09	15.4716
ENSG00000228723	SRGAP3-AS2	-2.04065	1.20805	7.14799	2.34e-11	1.49e-09	15.4218
ENSG00000110077	MS4A6A	1.23451	6.59237	-7.13325	2.55e-11	1.61e-09	15.2903
ENSG00000105374	NKG7	1.9729	5.6396	-7.12575	2.66e-11	1.67e-09	15.2811
ENSG00000225964	NRIR	2.50165	3.20516	-7.105	2.99e-11	1.85e-09	15.2075
ENSG00000133101	CCNA1	2.05447	2.10901	-7.10496	2.99e-11	1.85e-09	15.1268
ENSG00000105402	NAPA	0.877242	7.55904	-7.10492	2.99e-11	1.85e-09	15.1284
ENSG00000114450	GNB4	1.07979	5.48677	-7.10359	3.01e-11	1.86e-09	15.1497
ENSG00000146859	TMEM140	1.11152	6.67404	-7.09548	3.15e-11	1.93e-09	15.082
ENSG00000169136	ATF5	1.30199	5.19284	-7.09392	3.18e-11	1.94e-09	15.1103
ENSG00000004468	CD38	1.80875	4.19951	-7.08701	3.3e-11	2.01e-09	15.1191
ENSG00000138246	DNAJC13	1.08399	4.72584	-7.07126	3.61e-11	2.18e-09	15.0015
ENSG00000178965	ERICH3	-1.8217	1.73361	7.05838	3.88e-11	2.34e-09	14.9653
ENSG00000120690	ELF1	1.06718	7.13363	-7.04634	4.15e-11	2.49e-09	14.8106
ENSG00000163823	CCR1	1.29941	7.3424	-7.04269	4.23e-11	2.53e-09	14.7905
ENSG00000166507	NDST2	1.04608	5.98333	-7.04009	4.29e-11	2.55e-09	14.7903
ENSG00000126251	GPR42	2.01661	1.61478	-7.03566	4.4e-11	2.61e-09	14.7096
ENSG00000156127	BATF	1.21982	6.18792	-7.03142	4.51e-11	2.66e-09	14.741
ENSG00000083799	CYLD	0.746327	5.98013	-7.01511	4.93e-11	2.9e-09	14.6513
ENSG00000160932	LY6E	2.09099	7.53212	-7.01156	5.03e-11	2.94e-09	14.6237
ENSG00000158517	NCF1	1.08538	8.82145	-7.00661	5.17e-11	3.01e-09	14.595
ENSG00000284194	SCO2	1.15803	6.00089	-7.00599	5.19e-11	3.01e-09	14.6064
ENSG00000105639	JAK3	1.17792	6.81642	-6.99112	5.64e-11	3.25e-09	14.5135
ENSG00000104320	NBN	1.25374	7.6434	-6.98408	5.86e-11	3.37e-09	14.4715
ENSG00000140511	HAPLN3	2.09666	2.74035	-6.98106	5.96e-11	3.41e-09	14.5384
ENSG00000126457	PRMT1	-0.934855	4.56757	6.95588	6.86e-11	3.9e-09	14.3541
ENSG00000103855	CD276	-1.2947	3.99178	6.95491	6.89e-11	3.91e-09	14.3686
ENSG00000198736	MSRB1	1.01918	7.2397	-6.94317	7.36e-11	4.15e-09	14.251
ENSG00000019169	MARCO	-1.66233	6.08956	6.942	7.41e-11	4.16e-09	14.2481
ENSG00000141574	SECTM1	1.0662	7.6129	-6.93844	7.55e-11	4.23e-09	14.2246
ENSG00000140280	LYSMD2	1.47501	4.41371	-6.93387	7.75e-11	4.3e-09	14.2791
ENSG00000138758	SEPTIN11	-1.15129	4.39094	6.93385	7.75e-11	4.3e-09	14.2407
ENSG00000287543	AC013486.1	1.96676	1.57728	-6.92845	7.98e-11	4.41e-09	14.1442
ENSG00000166889	PATL1	1.00412	5.48129	-6.92643	8.07e-11	4.44e-09	14.1884
ENSG00000164430	CGAS	1.21124	3.97031	-6.91896	8.41e-11	4.61e-09	14.2135
ENSG00000198604	BAZ1A	0.948496	7.17725	-6.91344	8.67e-11	4.74e-09	14.0908
ENSG00000186318	BACE1	-1.50232	1.67423	6.90805	8.94e-11	4.85e-09	14.1629
ENSG00000226479	TMEM185B	1.06782	4.21791	-6.90774	8.95e-11	4.85e-09	14.1404
ENSG00000142512	SIGLEC10	1.35029	5.82103	-6.90445	9.12e-11	4.92e-09	14.0656
ENSG00000177721	ANXA2R	2.82583	2.19163	-6.90183	9.25e-11	4.97e-09	14.0346
ENSG00000131042	LILRB2	1.049	7.42959	-6.89339	9.69e-11	5.19e-09	13.9823
ENSG00000187116	LILRA5	1.27571	8.03522	-6.87884	1.05e-10	5.6e-09	13.9038
ENSG00000120280	CXorf21	1.59629	4.09887	-6.8777	1.06e-10	5.61e-09	13.9962
ENSG00000160791	CCR5	1.57535	4.21138	-6.86459	1.14e-10	6.01e-09	13.919
ENSG00000102794	ACOD1	3.02902	4.68453	-6.84155	1.29e-10	6.79e-09	13.8087
ENSG00000143198	MGST3	-0.992473	5.04375	6.8311	1.37e-10	7.16e-09	13.6692
ENSG00000130413	STK33	-1.43733	2.5316	6.82879	1.38e-10	7.23e-09	13.7489
ENSG00000185338	SOCS1	2.20518	4.64398	-6.82359	1.42e-10	7.41e-09	13.7001
ENSG00000168918	INPP5D	0.900884	6.1623	-6.8215	1.44e-10	7.46e-09	13.6075
ENSG00000018408	WWTR1	-1.65482	2.04815	6.82056	1.45e-10	7.47e-09	13.7098
ENSG00000214212	C19orf38	1.4342	4.99741	-6.80988	1.53e-10	7.89e-09	13.5933
ENSG00000119147	ECRG4	-1.91048	0.976907	6.80911	1.54e-10	7.9e-09	13.6196
ENSG00000228318	AP001610.2	3.49785	3.13958	-6.80825	1.55e-10	7.9e-09	13.5956
ENSG00000075391	RASAL2	-1.13681	2.16468	6.80487	1.58e-10	8.02e-09	13.6274
ENSG00000087253	LPCAT2	1.11954	5.87148	-6.80309	1.59e-10	8.04e-09	13.5184
ENSG00000237181	AC147651.4	1.88665	3.35746	-6.8027	1.6e-10	8.04e-09	13.616
ENSG00000026103	FAS	1.34632	5.29069	-6.80229	1.6e-10	8.04e-09	13.5374
ENSG00000104951	IL4I1	1.62156	5.2605	-6.79983	1.62e-10	8.12e-09	13.531
ENSG00000129103	SUMF2	-0.943159	4.32322	6.79095	1.7e-10	8.49e-09	13.4806
ENSG00000167535	CACNB3	-1.37048	2.19358	6.78123	1.8e-10	8.92e-09	13.503
ENSG00000198039	ZNF273	-1.28382	2.20292	6.75689	2.05e-10	1.02e-08	13.3756
ENSG00000165185	KIAA1958	1.91346	2.51924	-6.75023	2.13e-10	1.05e-08	13.3167
ENSG00000095015	MAP3K1	1.01292	4.57266	-6.7488	2.14e-10	1.05e-08	13.2774
ENSG00000137824	RMDN3	-1.41222	3.68215	6.74704	2.16e-10	1.06e-08	13.2726
ENSG00000150337	FCGR1A	1.40319	7.56211	-6.74598	2.18e-10	1.06e-08	13.1953
ENSG00000163563	MNDA	1.33977	8.05608	-6.74399	2.2e-10	1.07e-08	13.184
ENSG00000271503	CCL5	1.41271	4.55714	-6.73918	2.26e-10	1.09e-08	13.2357
ENSG00000186074	CD300LF	1.14237	5.40904	-6.72439	2.45e-10	1.18e-08	13.1151
ENSG00000166527	CLEC4D	1.55199	5.74714	-6.71857	2.53e-10	1.22e-08	13.0805
ENSG00000137947	GTF2B	1.08506	4.76516	-6.71088	2.64e-10	1.26e-08	13.0701
ENSG00000008226	DLEC1	-1.26933	2.69202	6.7087	2.67e-10	1.27e-08	13.1132
ENSG00000139083	ETV6	0.822334	6.07317	-6.69926	2.81e-10	1.34e-08	12.9589
ENSG00000259094	AC013457.1	-1.50232	2.7698	6.69232	2.91e-10	1.38e-08	13.0234
ENSG00000260145	AC023825.2	2.15628	2.0805	-6.69225	2.92e-10	1.38e-08	12.9748
ENSG00000075223	SEMA3C	-1.15978	3.98962	6.68756	2.99e-10	1.41e-08	12.9464
ENSG00000136514	RTP4	2.9312	2.54309	-6.68374	3.05e-10	1.43e-08	12.9337
ENSG00000007062	PROM1	-1.83891	2.4187	6.67838	3.14e-10	1.47e-08	12.9601
ENSG00000187134	AKR1C1	-1.76366	2.38839	6.65244	3.62e-10	1.69e-08	12.8262
ENSG00000013374	NUB1	1.27333	5.78729	-6.65096	3.65e-10	1.69e-08	12.7182
ENSG00000152242	C18orf25	0.93795	4.02225	-6.6363	3.95e-10	1.83e-08	12.711
ENSG00000154642	C21orf91	1.08546	3.96448	-6.61834	4.35e-10	2.01e-08	12.6228
ENSG00000136689	IL1RN	1.62633	11.4118	-6.61511	4.43e-10	2.03e-08	12.5198
ENSG00000164687	FABP5	-1.35186	6.1258	6.61171	4.51e-10	2.06e-08	12.4897
ENSG00000111224	PARP11	1.34296	3.63472	-6.61053	4.54e-10	2.07e-08	12.6015
ENSG00000177294	FBXO39	2.08387	1.64733	-6.59904	4.83e-10	2.2e-08	12.4629
ENSG00000129673	AANAT	1.48938	3.11253	-6.59602	4.91e-10	2.22e-08	12.5394
ENSG00000244198	ARHGEF35-AS1	-1.28916	3.44996	6.59042	5.06e-10	2.28e-08	12.4625
ENSG00000115963	RND3	-1.78356	3.31312	6.5856	5.19e-10	2.34e-08	12.4409
ENSG00000122735	DNAI1	-1.89812	2.06006	6.57754	5.42e-10	2.43e-08	12.4439
ENSG00000155629	PIK3AP1	0.97888	8.55488	-6.57476	5.5e-10	2.46e-08	12.2933
ENSG00000253729	PRKDC	-1.14485	4.44939	6.56633	5.76e-10	2.57e-08	12.2917
ENSG00000198752	CDC42BPB	-1.01941	3.84558	6.55241	6.21e-10	2.76e-08	12.248
ENSG00000134294	SLC38A2	0.890461	7.31901	-6.55014	6.28e-10	2.78e-08	12.1641
ENSG00000132694	ARHGEF11	0.821415	5.73722	-6.54928	6.31e-10	2.78e-08	12.1797
ENSG00000188290	HES4	1.93687	5.66149	-6.54722	6.38e-10	2.8e-08	12.1956
ENSG00000126262	FFAR2	1.49302	8.68685	-6.54693	6.39e-10	2.8e-08	12.1482
ENSG00000089692	LAG3	2.20963	2.75084	-6.53982	6.64e-10	2.9e-08	12.2429
ENSG00000184979	USP18	3.54351	3.91859	-6.53509	6.81e-10	2.96e-08	12.2271
ENSG00000121297	TSHZ3	1.13533	3.24271	-6.52842	7.06e-10	3.06e-08	12.186
ENSG00000150764	DIXDC1	-1.46521	1.59646	6.51513	7.58e-10	3.28e-08	12.1232
ENSG00000145287	PLAC8	1.25388	6.74527	-6.51012	7.78e-10	3.36e-08	11.9612
ENSG00000101608	MYL12A	0.679101	8.72792	-6.50895	7.83e-10	3.37e-08	11.9512
ENSG00000143889	HNRNPLL	1.07171	4.74068	-6.50177	8.14e-10	3.49e-08	11.9776
ENSG00000224789	AC012363.2	2.64892	2.45898	-6.49941	8.24e-10	3.52e-08	12.0071
ENSG00000249502	AC006160.1	1.93178	2.04887	-6.49667	8.36e-10	3.56e-08	11.9845
ENSG00000204592	HLA-E	0.647292	10.2554	-6.49621	8.39e-10	3.56e-08	11.8946
ENSG00000130396	AFDN	-1.16799	4.56241	6.49241	8.56e-10	3.62e-08	11.9025
ENSG00000181031	RPH3AL	-1.67416	2.17793	6.48733	8.79e-10	3.7e-08	11.9791
ENSG00000082074	FYB1	0.978756	8.00141	-6.48731	8.79e-10	3.7e-08	11.8367
ENSG00000235750	KIAA0040	1.0367	5.53064	-6.48083	9.1e-10	3.81e-08	11.8349
ENSG00000145016	RUBCN	1.31473	5.22273	-6.47886	9.2e-10	3.84e-08	11.8441
ENSG00000117091	CD48	1.30167	7.25108	-6.47814	9.23e-10	3.84e-08	11.7912
ENSG00000007174	DNAH9	-1.66723	2.33271	6.47649	9.32e-10	3.87e-08	11.92
ENSG00000144476	ACKR3	-1.64836	2.18308	6.47259	9.51e-10	3.94e-08	11.9036
ENSG00000153071	DAB2	-1.08847	5.03365	6.46239	1e-09	4.14e-08	11.731
ENSG00000137752	CASP1	0.900921	7.40246	-6.4621	1.01e-09	4.14e-08	11.7064
ENSG00000060491	OGFR	0.95509	6.12175	-6.44733	1.09e-09	4.46e-08	11.6431
ENSG00000159314	ARHGAP27	0.760178	6.94997	-6.44249	1.12e-09	4.56e-08	11.6065
ENSG00000137200	CMTR1	1.25414	4.62682	-6.43831	1.14e-09	4.65e-08	11.6619
ENSG00000197446	CYP2F1	-1.46671	2.54181	6.4375	1.15e-09	4.66e-08	11.7149
ENSG00000103313	MEFV	1.17166	6.91931	-6.43534	1.16e-09	4.7e-08	11.5717
ENSG00000169228	RAB24	0.987089	6.17586	-6.43262	1.18e-09	4.75e-08	11.5665
ENSG00000143995	MEIS1	-1.55202	1.72781	6.41915	1.26e-09	5.09e-08	11.6368
ENSG00000156875	MFSD14A	1.17746	4.91586	-6.41307	1.31e-09	5.24e-08	11.514
ENSG00000107249	GLIS3	-1.36109	2.22692	6.40884	1.33e-09	5.34e-08	11.5794
ENSG00000168016	TRANK1	1.75503	4.83105	-6.40454	1.37e-09	5.45e-08	11.4931
ENSG00000047579	DTNBP1	0.929437	4.5564	-6.39203	1.46e-09	5.8e-08	11.4197
ENSG00000137275	RIPK1	1.16322	4.34688	-6.39079	1.47e-09	5.82e-08	11.4298
ENSG00000203485	INF2	-1.02915	4.54417	6.38781	1.49e-09	5.9e-08	11.3649
ENSG00000173786	CNP	1.18579	5.1081	-6.38255	1.53e-09	6.05e-08	11.349
ENSG00000181381	DDX60L	1.12075	8.70642	-6.3709	1.63e-09	6.41e-08	11.2378
ENSG00000122783	CYREN	1.33367	8.37746	-6.36211	1.71e-09	6.7e-08	11.1918
ENSG00000115457	IGFBP2	-1.78653	2.98792	6.3534	1.79e-09	6.99e-08	11.2632
ENSG00000162599	NFIA	-1.138	2.11575	6.34874	1.83e-09	7.13e-08	11.2793
ENSG00000174944	P2RY14	2.60405	2.82555	-6.34862	1.84e-09	7.13e-08	11.2706
ENSG00000196586	MYO6	-1.25094	2.63815	6.33545	1.97e-09	7.62e-08	11.1933
ENSG00000187037	GPR141	1.43012	5.01825	-6.32395	2.09e-09	8.07e-08	11.0619
ENSG00000168589	DYNLRB2	-1.72079	1.14041	6.32201	2.11e-09	8.13e-08	11.1409
ENSG00000166523	CLEC4E	1.28974	8.30103	-6.31834	2.15e-09	8.27e-08	10.9677
ENSG00000075151	EIF4G3	0.766867	5.82289	-6.31457	2.2e-09	8.41e-08	10.9664
ENSG00000107438	PDLIM1	-1.55742	3.86014	6.31324	2.21e-09	8.44e-08	11.0136
ENSG00000165092	ALDH1A1	-1.71365	3.80397	6.30859	2.27e-09	8.63e-08	10.9923
ENSG00000169871	TRIM56	0.876347	4.76959	-6.30311	2.33e-09	8.85e-08	10.953
ENSG00000156042	CFAP70	-1.12531	1.9125	6.30155	2.35e-09	8.88e-08	11.0448
ENSG00000100413	POLR3H	-0.97657	2.57989	6.30147	2.35e-09	8.88e-08	11.027
ENSG00000125779	PANK2	0.988248	5.33625	-6.2999	2.37e-09	8.93e-08	10.9123
ENSG00000123095	BHLHE41	-1.79643	2.27036	6.2961	2.42e-09	9.08e-08	11.0056
ENSG00000173762	CD7	1.70773	3.63888	-6.29363	2.45e-09	9.17e-08	10.9844
ENSG00000164972	C9orf24	-2.05595	2.9537	6.28399	2.58e-09	9.62e-08	10.9122
ENSG00000258659	TRIM34	1.3239	3.1821	-6.28349	2.58e-09	9.62e-08	10.9475
ENSG00000157423	HYDIN	-1.51673	2.93152	6.27911	2.65e-09	9.82e-08	10.8918
ENSG00000155313	USP25	0.901035	5.53596	-6.27461	2.71e-09	1e-07	10.7741
ENSG00000188906	LRRK2	1.22102	6.55561	-6.27312	2.73e-09	1.01e-07	10.7458
ENSG00000277511	AC116407.2	1.9869	1.24935	-6.27033	2.77e-09	1.02e-07	10.8009
ENSG00000181085	MAPK15	-1.9417	2.26417	6.26254	2.88e-09	1.06e-07	10.8369
ENSG00000092068	SLC7A8	-1.46921	2.90802	6.25754	2.96e-09	1.08e-07	10.7846
ENSG00000109046	WSB1	0.782929	8.19835	-6.2507	3.07e-09	1.12e-07	10.6234
ENSG00000271646	AC099343.4	1.11838	3.31736	-6.24753	3.12e-09	1.14e-07	10.7583
ENSG00000134769	DTNA	-1.58178	1.34716	6.24561	3.15e-09	1.14e-07	10.7649
ENSG00000286548	AL596214.1	1.56829	3.19782	-6.24512	3.16e-09	1.14e-07	10.7574
ENSG00000164096	C4orf3	0.79756	5.30317	-6.24127	3.22e-09	1.16e-07	10.6123
ENSG00000276600	RAB7B	-1.41362	2.00904	6.24067	3.23e-09	1.16e-07	10.7374
ENSG00000125354	SEPTIN6	1.05209	4.68925	-6.23535	3.33e-09	1.19e-07	10.6177
ENSG00000111906	HDDC2	-1.33364	2.60865	6.23453	3.34e-09	1.2e-07	10.6854
ENSG00000154822	PLCL2	0.968393	3.30986	-6.23234	3.38e-09	1.21e-07	10.6778
ENSG00000114737	CISH	1.24984	4.4804	-6.23172	3.39e-09	1.21e-07	10.6189
ENSG00000158486	DNAH3	-1.41174	2.09343	6.22979	3.42e-09	1.22e-07	10.6819
ENSG00000002549	LAP3	1.5056	6.64695	-6.22559	3.5e-09	1.24e-07	10.5064
ENSG00000163075	CFAP221	-1.42926	2.46634	6.21964	3.61e-09	1.28e-07	10.6178
ENSG00000168778	TCTN2	-1.19433	1.8297	6.21496	3.7e-09	1.3e-07	10.6137
ENSG00000004866	ST7	-1.37044	2.39725	6.21329	3.73e-09	1.31e-07	10.589
ENSG00000126246	IGFLR1	1.16317	5.26884	-6.2125	3.75e-09	1.31e-07	10.4777
ENSG00000196549	MME	-1.57858	4.68462	6.21198	3.76e-09	1.31e-07	10.4633
ENSG00000185722	ANKFY1	0.993699	5.85551	-6.20852	3.82e-09	1.33e-07	10.4312
ENSG00000204852	TCTN1	-1.27953	3.32726	6.2082	3.83e-09	1.33e-07	10.5154
ENSG00000245694	CRNDE	-1.06932	2.64148	6.20241	3.95e-09	1.37e-07	10.5272
ENSG00000115155	OTOF	2.73884	2.37885	-6.20196	3.96e-09	1.37e-07	10.5231
ENSG00000165140	FBP1	-1.54624	4.66208	6.19791	4.04e-09	1.39e-07	10.3933
ENSG00000127603	MACF1	0.636531	6.82971	-6.19706	4.06e-09	1.4e-07	10.3542
ENSG00000140650	PMM2	-1.20356	3.77174	6.18268	4.37e-09	1.5e-07	10.3615
ENSG00000186654	PRR5	1.59068	3.15761	-6.18232	4.38e-09	1.5e-07	10.444
ENSG00000176170	SPHK1	0.875881	5.47809	-6.17902	4.46e-09	1.52e-07	10.293
ENSG00000181788	SIAH2	0.963196	4.34486	-6.17467	4.56e-09	1.55e-07	10.3313
ENSG00000157303	SUSD3	1.52472	2.28719	-6.1737	4.58e-09	1.56e-07	10.4064
ENSG00000183426	NPIPA1	-0.995935	4.3837	6.17317	4.6e-09	1.56e-07	10.2835
ENSG00000067064	IDI1	1.02593	5.608	-6.17135	4.64e-09	1.57e-07	10.2527
ENSG00000078081	LAMP3	1.9856	4.10269	-6.16508	4.79e-09	1.62e-07	10.3268
ENSG00000182511	FES	1.00986	6.29334	-6.16442	4.81e-09	1.62e-07	10.1991
ENSG00000138433	CIR1	0.891716	5.87172	-6.15586	5.03e-09	1.69e-07	10.1643
ENSG00000122257	RBBP6	1.0566	4.95691	-6.1545	5.06e-09	1.69e-07	10.1976
ENSG00000169385	RNASE2	1.67757	3.33805	-6.15187	5.13e-09	1.71e-07	10.292
ENSG00000104518	GSDMD	0.840107	5.85409	-6.1477	5.24e-09	1.75e-07	10.123
ENSG00000206530	CFAP44	-1.58283	2.25866	6.14187	5.4e-09	1.8e-07	10.2384
ENSG00000263528	IKBKE	0.984702	3.86207	-6.12884	5.78e-09	1.92e-07	10.13
ENSG00000179902	C1orf194	-2.001	2.37621	6.11262	6.29e-09	2.08e-07	10.0863
ENSG00000115085	ZAP70	1.60363	2.72445	-6.11131	6.33e-09	2.09e-07	10.103
ENSG00000198959	TGM2	-1.22515	5.57238	6.10967	6.38e-09	2.1e-07	9.925
ENSG00000228863	AL121985.1	1.10607	5.13088	-6.09555	6.86e-09	2.25e-07	9.89693
ENSG00000132357	CARD6	0.813066	4.01308	-6.09143	7.01e-09	2.29e-07	9.933
ENSG00000119514	GALNT12	-1.64246	1.65681	6.09073	7.04e-09	2.3e-07	10.0022
ENSG00000130487	KLHDC7B	1.68022	2.04934	-6.08954	7.08e-09	2.31e-07	9.98598
ENSG00000100342	APOL1	1.36739	5.52304	-6.08652	7.19e-09	2.34e-07	9.83926
ENSG00000155158	TTC39B	-1.14517	2.33314	6.08373	7.29e-09	2.36e-07	9.95114
ENSG00000140105	WARS1	1.22421	8.27963	-6.07824	7.5e-09	2.42e-07	9.75696
ENSG00000213689	TREX1	2.15816	3.99499	-6.07812	7.51e-09	2.42e-07	9.90533
ENSG00000160716	CHRNB2	1.41163	1.63371	-6.07502	7.63e-09	2.45e-07	9.89752
ENSG00000107745	MICU1	0.658039	4.94379	-6.07494	7.63e-09	2.45e-07	9.79242
ENSG00000261240	AC009065.7	-1.53618	1.04023	6.07195	7.75e-09	2.48e-07	9.90775
ENSG00000102034	ELF4	0.890113	5.35002	-6.07111	7.78e-09	2.49e-07	9.75938
ENSG00000178199	ZC3H12D	1.22989	2.3377	-6.06931	7.85e-09	2.5e-07	9.89917
ENSG00000104946	TBC1D17	0.857407	4.5234	-6.06888	7.87e-09	2.5e-07	9.79046
ENSG00000102879	CORO1A	0.835995	8.31543	-6.06454	8.05e-09	2.55e-07	9.68886
ENSG00000005302	MSL3	0.878788	5.81864	-6.06153	8.17e-09	2.59e-07	9.6948
ENSG00000072210	ALDH3A2	-0.946934	4.082	6.05449	8.47e-09	2.68e-07	9.7085
ENSG00000188659	SAXO2	-1.83309	2.03071	6.05177	8.59e-09	2.71e-07	9.80172
ENSG00000137880	GCHFR	-2.04443	2.40887	6.05059	8.65e-09	2.72e-07	9.77819
ENSG00000226321	CROCC2	-1.83087	1.9849	6.05025	8.66e-09	2.72e-07	9.79628
ENSG00000177697	CD151	-0.960098	5.06397	6.04863	8.73e-09	2.73e-07	9.6343
ENSG00000104894	CD37	0.840365	7.96919	-6.04427	8.93e-09	2.78e-07	9.58755
ENSG00000163491	NEK10	-1.46806	2.20071	6.04395	8.95e-09	2.78e-07	9.75973
ENSG00000021300	PLEKHB1	-1.57798	1.4966	6.04111	9.08e-09	2.82e-07	9.76179
ENSG00000088992	TESC	1.55958	3.28277	-6.03989	9.13e-09	2.83e-07	9.73911
ENSG00000164935	DCSTAMP	-1.46421	0.992039	6.03946	9.15e-09	2.83e-07	9.74986
ENSG00000106560	GIMAP2	1.35269	4.16878	-6.02279	9.97e-09	3.07e-07	9.5977
ENSG00000101266	CSNK2A1	-0.587044	4.73882	6.02127	1e-08	3.09e-07	9.51427
ENSG00000213923	CSNK1E	-0.861603	4.21592	6.01402	1.04e-08	3.2e-07	9.50141
ENSG00000254470	AP5B1	0.823754	5.64809	-6.00729	1.08e-08	3.3e-07	9.43074
ENSG00000163219	ARHGAP25	0.803048	6.08616	-5.99965	1.12e-08	3.43e-07	9.38043
ENSG00000172466	ZNF24	0.746997	4.31954	-5.99807	1.13e-08	3.44e-07	9.4511
ENSG00000168288	MMADHC	0.809452	5.14933	-5.99796	1.13e-08	3.44e-07	9.40469
ENSG00000087237	CETP	1.16692	2.59888	-5.99789	1.13e-08	3.44e-07	9.5508
ENSG00000152763	WDR78	-1.40946	2.86826	5.99543	1.15e-08	3.46e-07	9.48664
ENSG00000249437	NAIP	1.1217	7.92854	-5.99539	1.15e-08	3.46e-07	9.34578
ENSG00000084234	APLP2	-0.565728	8.27977	5.99485	1.15e-08	3.47e-07	9.3457
ENSG00000143819	EPHX1	-1.42877	3.06917	5.98858	1.19e-08	3.57e-07	9.44099
ENSG00000112419	PHACTR2	0.997212	4.64308	-5.98609	1.2e-08	3.61e-07	9.37902
ENSG00000076944	STXBP2	0.846098	9.64732	-5.983	1.22e-08	3.66e-07	9.29241
ENSG00000089101	CFAP61	-1.69339	1.63482	5.98038	1.24e-08	3.7e-07	9.46541
ENSG00000187535	IFT140	-1.42902	1.97629	5.9781	1.25e-08	3.73e-07	9.44711
ENSG00000108700	CCL8	4.31305	4.19431	-5.97626	1.26e-08	3.76e-07	9.44802
ENSG00000086065	CHMP5	0.945758	5.39512	-5.97522	1.27e-08	3.77e-07	9.28464
ENSG00000084764	MAPRE3	-1.08824	2.84534	5.9715	1.29e-08	3.83e-07	9.37625
ENSG00000152767	FARP1	-1.06253	3.98844	5.96603	1.33e-08	3.93e-07	9.27665
ENSG00000138772	ANXA3	1.19079	6.95612	-5.95838	1.38e-08	4.07e-07	9.16742
ENSG00000130303	BST2	1.34521	6.35929	-5.95828	1.38e-08	4.07e-07	9.17777
ENSG00000047365	ARAP2	0.940593	5.0946	-5.95465	1.41e-08	4.14e-07	9.19681
ENSG00000129675	ARHGEF6	1.07165	3.23721	-5.94717	1.46e-08	4.29e-07	9.27932
ENSG00000203499	IQANK1	-1.23395	2.18008	5.94439	1.49e-08	4.34e-07	9.27729
ENSG00000225886	AL445490.1	1.70325	4.48736	-5.94272	1.5e-08	4.37e-07	9.20413
ENSG00000105479	CCDC114	-1.61002	1.90179	5.93986	1.52e-08	4.42e-07	9.26368
ENSG00000197448	GSTK1	0.780196	5.89055	-5.93692	1.54e-08	4.48e-07	9.0761
ENSG00000234290	AC116366.2	1.39339	2.81449	-5.93251	1.58e-08	4.57e-07	9.23214
ENSG00000111801	BTN3A3	1.50465	3.43468	-5.93079	1.59e-08	4.6e-07	9.19992
ENSG00000062598	ELMO2	0.843013	5.28352	-5.92032	1.68e-08	4.83e-07	9.01827
ENSG00000138688	KIAA1109	0.982011	5.38456	-5.92028	1.68e-08	4.83e-07	9.01711
ENSG00000174600	CMKLR1	1.68685	2.82889	-5.91548	1.72e-08	4.94e-07	9.15294
ENSG00000160401	CFAP157	-1.68066	2.08386	5.90912	1.78e-08	5.09e-07	9.10763
ENSG00000185250	PPIL6	-1.37712	2.00368	5.9086	1.78e-08	5.09e-07	9.11144
ENSG00000183644	C11orf88	-1.62852	1.88703	5.90396	1.82e-08	5.2e-07	9.09183
ENSG00000198160	MIER1	0.670692	6.08044	-5.90333	1.83e-08	5.21e-07	8.90602
ENSG00000188039	NWD1	-1.55829	1.57411	5.90277	1.83e-08	5.21e-07	9.09371
ENSG00000038945	MSR1	-1.41331	5.93155	5.89801	1.88e-08	5.32e-07	8.87443
ENSG00000103253	HAGHL	-1.41371	1.76588	5.89692	1.89e-08	5.34e-07	9.06187
ENSG00000170542	SERPINB9	1.13757	7.20877	-5.8932	1.92e-08	5.43e-07	8.84598
ENSG00000116977	LGALS8	0.832454	6.43922	-5.88759	1.98e-08	5.58e-07	8.82447
ENSG00000187764	SEMA4D	0.727723	7.00225	-5.88677	1.99e-08	5.59e-07	8.81433
ENSG00000146425	DYNLT1	0.958183	6.78084	-5.88152	2.04e-08	5.73e-07	8.79151
ENSG00000188596	CFAP54	-1.33936	2.65917	5.87911	2.07e-08	5.78e-07	8.9364
ENSG00000287691	AL031602.2	1.52445	4.35429	-5.87728	2.09e-08	5.82e-07	8.88447
ENSG00000117280	RAB29	0.828604	3.92874	-5.87106	2.15e-08	6e-07	8.86021
ENSG00000256862	AC005842.1	1.58852	1.99022	-5.86587	2.21e-08	6.14e-07	8.91326
ENSG00000259225	LINC02345	-1.2672	1.85646	5.86472	2.22e-08	6.17e-07	8.90654
ENSG00000204991	SPIRE2	-1.00126	2.52977	5.86252	2.25e-08	6.22e-07	8.86762
ENSG00000158773	USF1	0.7884	5.54935	-5.86055	2.27e-08	6.24e-07	8.7147
ENSG00000158470	B4GALT5	0.621753	7.06968	-5.86031	2.27e-08	6.24e-07	8.68484
ENSG00000136490	LIMD2	0.988253	5.73553	-5.86027	2.27e-08	6.24e-07	8.71057
ENSG00000149292	TTC12	-1.45926	2.25854	5.86022	2.27e-08	6.24e-07	8.86586
ENSG00000172794	RAB37	0.98265	3.31855	-5.85322	2.35e-08	6.45e-07	8.81815
ENSG00000151376	ME3	-1.35086	1.43417	5.85203	2.37e-08	6.48e-07	8.85374
ENSG00000171631	P2RY6	1.31766	2.45064	-5.85036	2.39e-08	6.52e-07	8.84583
ENSG00000103066	PLA2G15	-0.989283	3.69329	5.8496	2.4e-08	6.52e-07	8.7286
ENSG00000130203	APOE	-1.7738	6.08924	5.84951	2.4e-08	6.52e-07	8.63734
ENSG00000268061	NAPA-AS1	1.33184	3.38874	-5.84342	2.47e-08	6.71e-07	8.78089
ENSG00000050327	ARHGEF5	-1.1952	2.38047	5.83353	2.6e-08	7.04e-07	8.73412
ENSG00000189068	VSTM1	1.77477	2.2185	-5.82938	2.65e-08	7.17e-07	8.74523
ENSG00000198833	UBE2J1	0.87638	5.39372	-5.82301	2.74e-08	7.39e-07	8.54079
ENSG00000102897	LYRM1	0.793014	5.42257	-5.82095	2.77e-08	7.45e-07	8.52831
ENSG00000203985	LDLRAD1	-1.4234	1.86679	5.81622	2.83e-08	7.61e-07	8.67429
ENSG00000067082	KLF6	0.644361	8.73478	-5.81385	2.87e-08	7.69e-07	8.4611
ENSG00000164953	TMEM67	-1.16848	3.14542	5.80838	2.95e-08	7.88e-07	8.56508
ENSG00000104237	RP1	-1.15841	1.88861	5.80371	3.02e-08	8.05e-07	8.61635
ENSG00000083937	CHMP2B	0.772432	5.13661	-5.79572	3.14e-08	8.36e-07	8.41908
ENSG00000276863	AC124319.2	2.18206	2.0731	-5.79327	3.18e-08	8.45e-07	8.56684
ENSG00000196843	ARID5A	0.808986	6.84475	-5.79098	3.21e-08	8.53e-07	8.35113
ENSG00000092010	PSME1	0.794932	6.94029	-5.78898	3.25e-08	8.6e-07	8.3407
ENSG00000101342	TLDC2	2.16302	2.39726	-5.7865	3.29e-08	8.69e-07	8.54323
ENSG00000182197	EXT1	1.08945	3.77106	-5.78615	3.29e-08	8.69e-07	8.47149
ENSG00000066084	DIP2B	0.810539	5.1272	-5.78491	3.31e-08	8.72e-07	8.36844
ENSG00000232415	ELN-AS1	-1.71337	1.4359	5.78403	3.33e-08	8.74e-07	8.53067
ENSG00000184828	ZBTB7C	-1.51049	1.0871	5.7823	3.36e-08	8.78e-07	8.5247
ENSG00000174444	RPL4	-0.838733	7.4711	5.78207	3.36e-08	8.78e-07	8.30568
ENSG00000107854	TNKS2	0.990298	4.21382	-5.782	3.36e-08	8.78e-07	8.4151
ENSG00000152078	TLCD4	-1.41924	1.91504	5.7797	3.4e-08	8.86e-07	8.49974
ENSG00000168229	PTGDR	1.46754	1.3769	-5.77001	3.57e-08	9.28e-07	8.44401
ENSG00000135218	CD36	-1.09359	4.78997	5.75979	3.75e-08	9.75e-07	8.23424
ENSG00000138190	EXOC6	0.995521	4.20416	-5.75526	3.84e-08	9.94e-07	8.28983
ENSG00000085662	AKR1B1	-1.18665	4.00623	5.75508	3.84e-08	9.94e-07	8.2512
ENSG00000136918	WDR38	-1.7276	1.64506	5.7544	3.86e-08	9.96e-07	8.38593
ENSG00000173039	RELA	0.678668	6.66804	-5.75218	3.9e-08	1e-06	8.1653
ENSG00000172432	GTPBP2	0.685435	6.28769	-5.75207	3.9e-08	1e-06	8.16977
ENSG00000152582	SPEF2	-1.37635	1.86503	5.73573	4.23e-08	1.09e-06	8.29275
ENSG00000203780	FANK1	-1.512	1.93399	5.73447	4.26e-08	1.09e-06	8.28256
ENSG00000166710	B2M	0.679335	13.168	-5.72848	4.39e-08	1.12e-06	8.0837
ENSG00000231738	TSPAN19	-1.48393	2.58154	5.72424	4.48e-08	1.14e-06	8.1991
ENSG00000174844	DNAH12	-1.31311	1.58598	5.72391	4.49e-08	1.14e-06	8.24688
ENSG00000105697	HAMP	2.04429	4.18013	-5.71965	4.58e-08	1.16e-06	8.16349
ENSG00000141905	NFIC	-0.647884	4.65236	5.71898	4.6e-08	1.17e-06	8.04876
ENSG00000174125	TLR1	0.936	7.08057	-5.71079	4.79e-08	1.21e-06	7.96506
ENSG00000155659	VSIG4	-1.34336	5.33705	5.71	4.81e-08	1.21e-06	7.97731
ENSG00000162929	KIAA1841	-0.955706	3.76962	5.70666	4.89e-08	1.23e-06	8.03858
ENSG00000188021	UBQLN2	0.924797	4.24928	-5.69942	5.06e-08	1.28e-06	8.01766
ENSG00000099904	ZDHHC8	-1.01127	2.94433	5.6971	5.12e-08	1.29e-06	8.05012
ENSG00000137193	PIM1	0.839543	6.91253	-5.69236	5.24e-08	1.32e-06	7.87778
ENSG00000158483	FAM86C1	-1.18343	1.65768	5.68833	5.35e-08	1.34e-06	8.07976
ENSG00000185681	MORN5	-1.63999	1.19085	5.68788	5.36e-08	1.34e-06	8.08279
ENSG00000115423	DNAH6	-1.15672	1.6532	5.68721	5.38e-08	1.34e-06	8.07444
ENSG00000103642	LACTB	0.874775	5.7117	-5.68378	5.47e-08	1.36e-06	7.86055
ENSG00000225963	AC009950.1	1.04342	4.89805	-5.68271	5.5e-08	1.37e-06	7.90103
ENSG00000147202	DIAPH2	0.947125	3.59348	-5.68229	5.51e-08	1.37e-06	7.9829
ENSG00000134470	IL15RA	1.35567	3.97096	-5.6789	5.6e-08	1.39e-06	7.95244
ENSG00000151320	AKAP6	-1.19903	1.80949	5.67875	5.61e-08	1.39e-06	8.02941
ENSG00000108424	KPNB1	0.64085	7.17752	-5.67582	5.69e-08	1.4e-06	7.79692
ENSG00000238160	LINC02863	1.59021	4.06622	-5.6757	5.69e-08	1.4e-06	7.945
ENSG00000092098	RNF31	0.726469	5.15194	-5.67325	5.76e-08	1.42e-06	7.83078
ENSG00000078098	FAP	2.24211	2.71771	-5.66962	5.86e-08	1.44e-06	7.99858
ENSG00000187492	CDHR4	-1.53948	1.8107	5.66897	5.88e-08	1.44e-06	7.98014
ENSG00000068305	MEF2A	0.726589	5.58311	-5.66749	5.93e-08	1.45e-06	7.7851
ENSG00000103494	RPGRIP1L	-1.22621	2.16983	5.66233	6.08e-08	1.48e-06	7.93513
ENSG00000038274	MAT2B	0.760095	4.91492	-5.65736	6.23e-08	1.52e-06	7.76948
ENSG00000028839	TBPL1	1.41491	4.49398	-5.64749	6.54e-08	1.59e-06	7.77365
ENSG00000165475	CRYL1	-0.919256	1.99833	5.64698	6.56e-08	1.59e-06	7.87545
ENSG00000106392	C1GALT1	0.917725	5.07715	-5.64317	6.68e-08	1.62e-06	7.6979
ENSG00000253931	AC105118.1	2.06254	1.6202	-5.63997	6.79e-08	1.64e-06	7.8464
ENSG00000157429	ZNF19	-1.40815	2.1202	5.63089	7.09e-08	1.71e-06	7.78815
ENSG00000163958	ZDHHC19	1.88788	4.86785	-5.62836	7.18e-08	1.73e-06	7.67162
ENSG00000197696	NMB	-1.31361	1.47964	5.62132	7.43e-08	1.79e-06	7.77083
ENSG00000196735	HLA-DQA1	-1.36863	5.65644	5.61379	7.71e-08	1.85e-06	7.5136
ENSG00000132170	PPARG	-1.03166	4.54473	5.61256	7.76e-08	1.86e-06	7.54557
ENSG00000163512	AZI2	0.907349	5.83177	-5.61098	7.82e-08	1.87e-06	7.51183
ENSG00000205084	TMEM231	-1.4214	2.60195	5.60788	7.94e-08	1.9e-06	7.65062
ENSG00000099250	NRP1	-1.02475	3.97109	5.60432	8.08e-08	1.93e-06	7.54063
ENSG00000072401	UBE2D1	0.737383	5.99136	-5.60377	8.1e-08	1.93e-06	7.47099
ENSG00000054277	OPN3	-1.08298	3.21924	5.60039	8.24e-08	1.96e-06	7.57425
ENSG00000178104	PDE4DIP	-0.791545	7.22404	5.59771	8.34e-08	1.98e-06	7.42659
ENSG00000175267	VWA3A	-1.50103	1.47012	5.59759	8.35e-08	1.98e-06	7.66042
ENSG00000135211	TMEM60	1.28477	3.2323	-5.5951	8.45e-08	2e-06	7.61128
ENSG00000287263	AC008875.3	1.04713	4.1597	-5.59368	8.51e-08	2.01e-06	7.53183
ENSG00000105519	CAPS	-1.89942	4.24828	5.59299	8.54e-08	2.01e-06	7.46569
ENSG00000128581	IFT22	-1.08914	2.89067	5.5883	8.74e-08	2.05e-06	7.54289
ENSG00000251661	AC136475.1	1.56607	5.21653	-5.58468	8.89e-08	2.09e-06	7.43705
ENSG00000117475	BLZF1	0.825096	4.02686	-5.58118	9.05e-08	2.12e-06	7.47376
ENSG00000185880	TRIM69	0.838757	5.50862	-5.57824	9.18e-08	2.14e-06	7.36855
ENSG00000155287	SLC25A28	1.08361	5.11599	-5.57577	9.29e-08	2.17e-06	7.38305
ENSG00000038210	PI4K2B	1.34621	3.28305	-5.57326	9.4e-08	2.18e-06	7.50836
ENSG00000111275	ALDH2	-1.06567	5.34897	5.57319	9.4e-08	2.18e-06	7.32917
ENSG00000129465	RIPK3	0.892498	4.48471	-5.57312	9.41e-08	2.18e-06	7.40398
ENSG00000128928	IVD	-1.12298	2.71385	5.5689	9.6e-08	2.22e-06	7.4645
ENSG00000122557	HERPUD2	0.749204	4.72059	-5.56692	9.7e-08	2.24e-06	7.35464
ENSG00000272941	AC083862.2	1.40877	4.04601	-5.56552	9.76e-08	2.25e-06	7.42105
ENSG00000137757	CASP5	1.24138	5.2561	-5.56399	9.84e-08	2.27e-06	7.32548
ENSG00000134809	TIMM10	1.74361	3.94363	-5.56233	9.91e-08	2.28e-06	7.42439
ENSG00000103257	SLC7A5	0.876176	6.30539	-5.56137	9.96e-08	2.29e-06	7.2663
ENSG00000145649	GZMA	2.41212	2.1666	-5.56069	9.99e-08	2.29e-06	7.49485
ENSG00000198851	CD3E	1.825	2.54114	-5.55986	1e-07	2.3e-06	7.48829
ENSG00000143337	TOR1AIP1	0.730742	5.70707	-5.559	1.01e-07	2.3e-06	7.26881
ENSG00000132554	RGS22	-1.43207	1.42405	5.55692	1.02e-07	2.32e-06	7.47568
ENSG00000167851	CD300A	0.788664	6.50536	-5.55536	1.03e-07	2.34e-06	7.23412
ENSG00000170571	EMB	0.956512	5.74673	-5.5547	1.03e-07	2.34e-06	7.25128
ENSG00000122970	IFT81	-1.10965	2.94261	5.55374	1.03e-07	2.34e-06	7.37771
ENSG00000175970	UNC119B	-1.03468	1.76532	5.55318	1.04e-07	2.34e-06	7.44953
ENSG00000163754	GYG1	0.893659	6.69155	-5.55297	1.04e-07	2.34e-06	7.22126
ENSG00000035720	STAP1	2.15139	1.64981	-5.55275	1.04e-07	2.34e-06	7.44865
ENSG00000136051	WASHC4	0.865486	6.31737	-5.55255	1.04e-07	2.34e-06	7.2247
ENSG00000168658	VWA3B	-1.53292	2.30139	5.54976	1.05e-07	2.37e-06	7.3987
ENSG00000167986	DDB1	-0.50876	5.24086	5.54691	1.07e-07	2.4e-06	7.21179
ENSG00000159496	RGL4	1.22412	5.93982	-5.54629	1.07e-07	2.4e-06	7.21066
ENSG00000153789	FAM92B	-1.45286	2.00375	5.54095	1.1e-07	2.46e-06	7.37709
ENSG00000103522	IL21R	1.10777	2.08171	-5.54072	1.1e-07	2.46e-06	7.40447
ENSG00000144848	ATG3	0.704896	6.64043	-5.53765	1.12e-07	2.49e-06	7.14888
ENSG00000115107	STEAP3	-1.16576	2.12047	5.53158	1.15e-07	2.56e-06	7.33089
ENSG00000153250	RBMS1	0.509403	7.09255	-5.52974	1.16e-07	2.58e-06	7.10797
ENSG00000111199	TRPV4	-1.12709	1.36851	5.52777	1.17e-07	2.6e-06	7.34472
ENSG00000164305	CASP3	0.95045	3.72828	-5.52707	1.18e-07	2.61e-06	7.24793
ENSG00000248671	AP003498.1	-1.25963	2.30427	5.52639	1.18e-07	2.61e-06	7.29684
ENSG00000138449	SLC40A1	1.05583	3.70824	-5.52316	1.2e-07	2.64e-06	7.23947
ENSG00000159714	ZDHHC1	-1.50855	1.6881	5.52305	1.2e-07	2.64e-06	7.30981
ENSG00000065911	MTHFD2	0.8326	5.80552	-5.52288	1.2e-07	2.64e-06	7.09789
ENSG00000186407	CD300E	1.23134	6.3508	-5.51465	1.25e-07	2.74e-06	7.0512
ENSG00000225342	LRRK2-DT	1.09256	3.22014	-5.51449	1.25e-07	2.74e-06	7.23252
ENSG00000132669	RIN2	1.06745	6.34057	-5.51208	1.27e-07	2.77e-06	7.03743
ENSG00000174837	ADGRE1	1.15782	6.20833	-5.51039	1.28e-07	2.79e-06	7.03373
ENSG00000277639	AC007906.2	-1.44011	2.85076	5.50844	1.29e-07	2.81e-06	7.17016
ENSG00000170989	S1PR1	1.29122	2.72774	-5.5076	1.29e-07	2.81e-06	7.23668
ENSG00000111912	NCOA7	1.22268	5.39119	-5.50757	1.29e-07	2.81e-06	7.05319
ENSG00000034239	EFCAB1	-1.46614	2.37953	5.5066	1.3e-07	2.82e-06	7.19639
ENSG00000103260	METRN	-1.41896	1.45031	5.5064	1.3e-07	2.82e-06	7.24251
ENSG00000283259	AC242022.1	-2.31456	4.05912	5.50579	1.3e-07	2.83e-06	7.06891
ENSG00000166979	EVA1C	-1.26504	2.64573	5.50521	1.31e-07	2.83e-06	7.17409
ENSG00000102081	FMR1	0.592949	5.98275	-5.50503	1.31e-07	2.83e-06	7.00665
ENSG00000138821	SLC39A8	1.20982	6.7043	-5.49976	1.34e-07	2.89e-06	6.97501
ENSG00000196371	FUT4	0.918823	2.66102	-5.49949	1.34e-07	2.89e-06	7.19215
ENSG00000278017	AC064801.1	2.17133	2.86931	-5.49766	1.36e-07	2.91e-06	7.20326
ENSG00000114978	MOB1A	0.509805	7.00097	-5.49261	1.39e-07	2.98e-06	6.93524
ENSG00000162747	FCGR3B	1.4456	8.45436	-5.4894	1.41e-07	3.02e-06	6.92032
ENSG00000042317	AL049834.1	-1.19598	1.70961	5.48783	1.42e-07	3.04e-06	7.15116
ENSG00000127418	FGFRL1	-1.00056	2.61891	5.48718	1.43e-07	3.05e-06	7.09418
ENSG00000104974	LILRA1	1.19259	4.33733	-5.48347	1.45e-07	3.1e-06	7.00748
ENSG00000151702	FLI1	0.746249	5.3145	-5.48158	1.47e-07	3.12e-06	6.92436
ENSG00000234127	TRIM26	0.96139	4.62373	-5.47947	1.48e-07	3.15e-06	6.96037
ENSG00000115839	RAB3GAP1	0.672968	4.09545	-5.47699	1.5e-07	3.18e-06	6.97815
ENSG00000101290	CDS2	0.712172	5.09901	-5.46302	1.6e-07	3.39e-06	6.84864
ENSG00000231160	KLF3-AS1	-1.03858	2.80704	5.45544	1.66e-07	3.51e-06	6.93405
ENSG00000172594	SMPDL3A	1.30775	3.65412	-5.45129	1.7e-07	3.58e-06	6.91595
ENSG00000188313	PLSCR1	0.739253	8.68433	-5.44895	1.71e-07	3.61e-06	6.73395
ENSG00000177663	IL17RA	0.831977	6.43316	-5.44244	1.77e-07	3.72e-06	6.70994
ENSG00000167461	RAB8A	0.655067	5.99507	-5.43447	1.84e-07	3.86e-06	6.68011
ENSG00000178913	TAF7	0.66675	5.32024	-5.43111	1.87e-07	3.92e-06	6.68873
ENSG00000187098	MITF	-1.03066	4.33772	5.42575	1.92e-07	4.01e-06	6.68666
ENSG00000138755	CXCL9	2.23825	2.65738	-5.42411	1.93e-07	4.04e-06	6.87508
ENSG00000143842	SOX13	-0.968794	1.81507	5.42321	1.94e-07	4.05e-06	6.85484
ENSG00000069974	RAB27A	0.789877	6.24446	-5.42073	1.96e-07	4.09e-06	6.61273
ENSG00000178053	MLF1	-1.35259	1.86061	5.41926	1.98e-07	4.11e-06	6.83098
ENSG00000130304	SLC27A1	-0.718794	2.9646	5.41658	2e-07	4.16e-06	6.75046
ENSG00000198821	CD247	1.32289	2.31967	-5.41494	2.02e-07	4.19e-06	6.8299
ENSG00000197816	CCDC180	-1.39657	2.04464	5.41404	2.03e-07	4.2e-06	6.79559
ENSG00000111328	CDK2AP1	-0.756443	3.99802	5.4137	2.03e-07	4.2e-06	6.65797
ENSG00000198763	MT-ND2	-0.907215	11.4292	5.41283	2.04e-07	4.21e-06	6.59394
ENSG00000243836	WDR86-AS1	-1.374	1.73507	5.4106	2.06e-07	4.25e-06	6.79767
ENSG00000161944	ASGR2	1.30136	2.7676	-5.40734	2.09e-07	4.31e-06	6.77544
ENSG00000109501	WFS1	-1.36192	1.3706	5.40576	2.11e-07	4.34e-06	6.78911
ENSG00000178927	CYBC1	0.558262	7.38121	-5.40006	2.17e-07	4.45e-06	6.50612
ENSG00000166959	MS4A8	-1.63901	2.49645	5.39873	2.18e-07	4.47e-06	6.69138
ENSG00000186583	SPATC1	1.37038	3.85664	-5.3963	2.21e-07	4.51e-06	6.64947
ENSG00000135931	ARMC9	-1.17779	2.1726	5.39406	2.23e-07	4.56e-06	6.69861
ENSG00000164327	RICTOR	0.772052	5.25307	-5.39197	2.25e-07	4.59e-06	6.51488
ENSG00000136235	GPNMB	-1.28836	5.70704	5.39074	2.27e-07	4.61e-06	6.47417
ENSG00000088827	SIGLEC1	2.05859	4.25987	-5.3903	2.27e-07	4.62e-06	6.6186
ENSG00000123130	ACOT9	0.738482	6.37194	-5.38949	2.28e-07	4.63e-06	6.4663
ENSG00000102699	PARP4	0.771973	5.43793	-5.38878	2.29e-07	4.64e-06	6.49081
ENSG00000135900	MRPL44	0.833215	3.2661	-5.38366	2.34e-07	4.74e-06	6.62307
ENSG00000139116	KIF21A	-1.1815	1.68683	5.3829	2.35e-07	4.75e-06	6.6776
ENSG00000129355	CDKN2D	0.973288	5.75933	-5.38163	2.37e-07	4.78e-06	6.45002
ENSG00000089220	PEBP1	-0.762088	4.51806	5.37728	2.41e-07	4.87e-06	6.45715
ENSG00000174799	CEP135	0.5864	3.50966	-5.37635	2.43e-07	4.88e-06	6.56308
ENSG00000162814	SPATA17	-1.17004	2.66601	5.37296	2.47e-07	4.95e-06	6.56844
ENSG00000142609	CFAP74	-1.22179	2.41325	5.37145	2.48e-07	4.98e-06	6.57819
ENSG00000121390	PSPC1	0.584261	4.65606	-5.37014	2.5e-07	5.01e-06	6.44461
ENSG00000163071	SPATA18	-1.52019	2.39157	5.36198	2.6e-07	5.19e-06	6.53354
ENSG00000162946	DISC1	0.870901	4.20566	-5.36195	2.6e-07	5.19e-06	6.45336
ENSG00000129515	SNX6	0.719577	5.64641	-5.35738	2.65e-07	5.29e-06	6.33795
ENSG00000110330	BIRC2	0.71906	5.66143	-5.35369	2.7e-07	5.38e-06	6.32013
ENSG00000159713	TPPP3	-1.80709	3.90177	5.3467	2.79e-07	5.55e-06	6.3471
ENSG00000143224	PPOX	-1.25256	2.05132	5.34191	2.86e-07	5.67e-06	6.46965
ENSG00000171346	KRT15	-1.36286	2.00676	5.34165	2.86e-07	5.67e-06	6.47124
ENSG00000203395	AC015969.1	1.30589	3.32771	-5.33025	3.02e-07	5.97e-06	6.39739
ENSG00000277969	AC006449.7	1.1222	3.44805	-5.33022	3.02e-07	5.97e-06	6.37784
ENSG00000139354	GAS2L3	-1.10524	2.73843	5.32108	3.15e-07	6.22e-06	6.32714
ENSG00000163599	CTLA4	2.02668	2.40857	-5.31537	3.24e-07	6.38e-06	6.39146
ENSG00000158023	WDR66	-0.864	3.592	5.3131	3.27e-07	6.44e-06	6.22658
ENSG00000167107	ACSF2	-1.19378	2.91508	5.31275	3.28e-07	6.44e-06	6.27367
ENSG00000166596	CFAP52	-1.43374	1.91574	5.3125	3.28e-07	6.44e-06	6.34608
ENSG00000230325	AL359921.1	1.9218	2.30949	-5.31237	3.28e-07	6.44e-06	6.38135
ENSG00000198727	MT-CYB	-0.881128	10.9322	5.31133	3.3e-07	6.46e-06	6.12608
ENSG00000160883	HK3	0.830104	7.46642	-5.30208	3.45e-07	6.74e-06	6.05894
ENSG00000186105	LRRC70	1.5573	4.07863	-5.29946	3.49e-07	6.81e-06	6.20266
ENSG00000181631	P2RY13	1.21576	4.7874	-5.29716	3.53e-07	6.87e-06	6.12649
ENSG00000144451	SPAG16	-1.24784	2.5407	5.2947	3.57e-07	6.94e-06	6.22295
ENSG00000128284	APOL3	1.50515	4.42938	-5.29325	3.59e-07	6.98e-06	6.14286
ENSG00000082014	SMARCD3	1.07529	4.1761	-5.29035	3.64e-07	7.07e-06	6.13752
ENSG00000204516	MICB	0.917641	3.35701	-5.29004	3.65e-07	7.07e-06	6.19782
ENSG00000160298	C21orf58	-1.14065	1.70789	5.28869	3.67e-07	7.1e-06	6.25521
ENSG00000258521	AL157871.2	2.08397	2.39819	-5.28376	3.76e-07	7.26e-06	6.25415
ENSG00000006282	SPATA20	-0.722294	3.15314	5.28256	3.78e-07	7.29e-06	6.12861
ENSG00000055130	CUL1	0.935591	4.25674	-5.27961	3.83e-07	7.38e-06	6.07352
ENSG00000107290	SETX	0.735877	5.43385	-5.27916	3.84e-07	7.38e-06	5.99171
ENSG00000072736	NFATC3	0.575215	3.68671	-5.27845	3.85e-07	7.39e-06	6.1036
ENSG00000287733	AC083862.3	0.972953	3.84812	-5.27835	3.86e-07	7.39e-06	6.10531
ENSG00000161249	DMKN	-1.5053	2.33142	5.27559	3.91e-07	7.48e-06	6.14922
ENSG00000135828	RNASEL	0.744201	3.68403	-5.27179	3.98e-07	7.59e-06	6.08006
ENSG00000122122	SASH3	0.780655	6.3184	-5.2714	3.98e-07	7.59e-06	5.92999
ENSG00000151150	ANK3	-1.10478	2.49329	5.27136	3.98e-07	7.59e-06	6.1259
ENSG00000197256	KANK2	-1.29165	2.26717	5.26942	4.02e-07	7.65e-06	6.13071
ENSG00000151491	EPS8	-1.09524	3.42832	5.2689	4.03e-07	7.66e-06	6.03735
ENSG00000233237	LINC00472	-0.943515	1.63486	5.26836	4.04e-07	7.67e-06	6.17071
ENSG00000111276	CDKN1B	0.647961	5.47533	-5.26782	4.05e-07	7.68e-06	5.93632
ENSG00000170425	ADORA2B	-0.943617	1.87711	5.26647	4.08e-07	7.72e-06	6.14731
ENSG00000122406	RPL5	-0.65774	6.72344	5.26395	4.13e-07	7.8e-06	5.88708
ENSG00000186523	FAM86B1	-1.18904	3.22044	5.26176	4.17e-07	7.87e-06	6.02195
ENSG00000142687	KIAA0319L	0.744943	5.20362	-5.25941	4.21e-07	7.94e-06	5.91391
ENSG00000102962	CCL22	-1.27908	1.46348	5.25331	4.34e-07	8.16e-06	6.10566
ENSG00000127951	FGL2	1.18647	5.1516	-5.25056	4.39e-07	8.25e-06	5.88985
ENSG00000197748	CFAP43	-1.28798	2.05803	5.24701	4.47e-07	8.38e-06	6.04693
ENSG00000058799	YIPF1	0.781543	4.29139	-5.24519	4.5e-07	8.44e-06	5.91274
ENSG00000198216	CACNA1E	1.31266	3.39044	-5.23732	4.67e-07	8.74e-06	5.97755
ENSG00000138134	STAMBPL1	1.40285	1.96602	-5.2372	4.68e-07	8.74e-06	6.05131
ENSG00000182179	UBA7	1.1389	5.09903	-5.23651	4.69e-07	8.75e-06	5.8289
ENSG00000206337	HCP5	0.870019	5.52995	-5.23553	4.71e-07	8.78e-06	5.79455
ENSG00000015285	WAS	0.688017	7.09846	-5.2336	4.76e-07	8.85e-06	5.75067
ENSG00000144504	ANKMY1	-1.00954	3.43543	5.23206	4.79e-07	8.9e-06	5.87247
ENSG00000214063	TSPAN4	-1.28711	2.75361	5.23138	4.8e-07	8.92e-06	5.9209
ENSG00000265908	AC024267.6	-1.20567	1.36266	5.22763	4.89e-07	9.06e-06	5.99986
ENSG00000023445	BIRC3	0.836566	5.03345	-5.22561	4.94e-07	9.13e-06	5.77341
ENSG00000169064	ZBBX	-1.45547	1.79456	5.22506	4.95e-07	9.14e-06	5.96615
ENSG00000004838	ZMYND10	-1.59494	2.99083	5.22442	4.96e-07	9.16e-06	5.86721
ENSG00000204397	CARD16	0.981902	8.1145	-5.22237	5.01e-07	9.23e-06	5.69926
ENSG00000169248	CXCL11	3.52671	3.11934	-5.22002	5.07e-07	9.32e-06	5.97496
ENSG00000010278	CD9	-1.13234	5.70776	5.21935	5.08e-07	9.34e-06	5.69647
ENSG00000142973	CYP4B1	-1.56133	2.70557	5.21835	5.11e-07	9.37e-06	5.86486
ENSG00000198938	MT-CO3	-0.87804	11.5592	5.21766	5.12e-07	9.39e-06	5.70883
ENSG00000105197	TIMM50	-0.755524	4.16739	5.21628	5.16e-07	9.44e-06	5.75187
ENSG00000187741	FANCA	0.91999	4.61025	-5.21569	5.17e-07	9.45e-06	5.7614
ENSG00000282851	BISPR	1.2595	4.16894	-5.21292	5.24e-07	9.56e-06	5.79677
ENSG00000108960	MMD	-1.20891	1.75228	5.20884	5.34e-07	9.73e-06	5.89722
ENSG00000099282	TSPAN15	-1.37419	2.26037	5.20831	5.35e-07	9.74e-06	5.85822
ENSG00000273272	U62317.4	1.42019	3.79964	-5.20783	5.36e-07	9.75e-06	5.81624
ENSG00000160345	C9orf116	-1.585	1.75253	5.2057	5.42e-07	9.83e-06	5.88046
ENSG00000144134	RABL2A	-1.08862	2.86156	5.20261	5.49e-07	9.96e-06	5.78786
ENSG00000121671	CRY2	-0.799241	3.07205	5.20037	5.55e-07	1.01e-05	5.76517
ENSG00000104972	LILRB1	1.0488	6.55407	-5.19918	5.58e-07	1.01e-05	5.60399
ENSG00000141971	MVB12A	0.852154	3.80047	-5.19697	5.64e-07	1.02e-05	5.73983
ENSG00000152804	HHEX	1.21452	3.22921	-5.19638	5.66e-07	1.02e-05	5.7989
ENSG00000165698	SPACA9	-1.17917	1.55707	5.1963	5.66e-07	1.02e-05	5.8548
ENSG00000119979	DENND10	0.713257	4.88902	-5.19376	5.73e-07	1.03e-05	5.63844
ENSG00000164741	DLC1	-1.31001	1.69809	5.18982	5.83e-07	1.05e-05	5.81535
ENSG00000174628	IQCK	-1.12764	2.88764	5.18947	5.84e-07	1.05e-05	5.72842
ENSG00000073417	PDE8A	-0.746903	4.05145	5.18746	5.9e-07	1.06e-05	5.63043
ENSG00000260314	MRC1	-1.64392	3.55743	5.18442	5.98e-07	1.07e-05	5.64215
ENSG00000140057	AK7	-1.37709	1.488	5.18081	6.08e-07	1.09e-05	5.78751
ENSG00000142621	FHAD1	-1.08576	3.2638	5.17875	6.14e-07	1.09e-05	5.6477
ENSG00000054267	ARID4B	0.732629	6.32281	-5.17841	6.15e-07	1.09e-05	5.51219
ENSG00000184730	APOBR	0.802113	6.36608	-5.17839	6.15e-07	1.09e-05	5.51202
ENSG00000179021	C3orf38	0.979355	3.36207	-5.17573	6.23e-07	1.11e-05	5.68813
ENSG00000197912	SPG7	-0.605335	5.38199	5.17523	6.24e-07	1.11e-05	5.50841
ENSG00000146285	SCML4	1.23244	2.15964	-5.17516	6.24e-07	1.11e-05	5.77348
ENSG00000179344	HLA-DQB1	-1.48439	6.31738	5.17439	6.26e-07	1.11e-05	5.48832
ENSG00000185860	CCDC190	-1.2999	1.26782	5.17413	6.27e-07	1.11e-05	5.7671
ENSG00000103415	HMOX2	-0.737136	3.88309	5.17319	6.3e-07	1.11e-05	5.58059
ENSG00000086061	DNAJA1	0.658827	7.22753	-5.17186	6.34e-07	1.12e-05	5.47374
ENSG00000259774	AC243562.3	-1.40937	1.45565	5.17128	6.36e-07	1.12e-05	5.74691
ENSG00000112624	BICRAL	0.907698	3.08231	-5.17101	6.36e-07	1.12e-05	5.68996
ENSG00000198001	AC093012.1	0.751422	4.52731	-5.1688	6.43e-07	1.13e-05	5.55355
ENSG00000141349	G6PC3	-0.762809	3.37098	5.16675	6.49e-07	1.14e-05	5.59254
ENSG00000197903	H2BC12	0.89459	6.63591	-5.1655	6.53e-07	1.14e-05	5.45112
ENSG00000112763	BTN2A1	0.753168	5.04294	-5.16166	6.65e-07	1.16e-05	5.48677
ENSG00000213339	QTRT1	-0.929929	2.5715	5.15974	6.7e-07	1.17e-05	5.62684
ENSG00000134508	CABLES1	-1.20559	1.33808	5.15336	6.91e-07	1.2e-05	5.67539
ENSG00000231925	TAPBP	0.571967	7.83086	-5.15294	6.92e-07	1.2e-05	5.38876
ENSG00000165795	NDRG2	-1.02616	3.85198	5.15286	6.92e-07	1.2e-05	5.48782
ENSG00000076053	RBM7	0.74396	4.6648	-5.14928	7.04e-07	1.22e-05	5.45544
ENSG00000196396	PTPN1	0.664351	5.60037	-5.14915	7.04e-07	1.22e-05	5.40051
ENSG00000171295	ZNF440	-0.892309	3.12483	5.14119	7.31e-07	1.27e-05	5.4989
ENSG00000132825	PPP1R3D	0.959482	3.05957	-5.1409	7.32e-07	1.27e-05	5.55973
ENSG00000113441	LNPEP	0.768831	3.9158	-5.13631	7.47e-07	1.29e-05	5.45747
ENSG00000185201	IFITM2	1.02196	11.3844	-5.13309	7.58e-07	1.31e-05	5.32433
ENSG00000274290	H2BC6	1.65692	3.75493	-5.13173	7.63e-07	1.32e-05	5.49002
ENSG00000091106	NLRC4	0.912762	4.60253	-5.12515	7.87e-07	1.35e-05	5.35915
ENSG00000221949	LINC01465	1.13914	1.97734	-5.12489	7.88e-07	1.35e-05	5.55877
ENSG00000070413	DGCR2	0.738247	4.46769	-5.12485	7.88e-07	1.35e-05	5.36255
ENSG00000072694	FCGR2B	0.882994	5.15889	-5.12485	7.88e-07	1.35e-05	5.3205
ENSG00000085265	FCN1	0.87027	5.00451	-5.12484	7.88e-07	1.35e-05	5.32859
ENSG00000106565	TMEM176B	1.35489	4.94648	-5.12301	7.94e-07	1.36e-05	5.33947
ENSG00000196839	ADA	1.1365	3.95178	-5.12255	7.96e-07	1.36e-05	5.41069
ENSG00000163040	CCDC74A	-1.29039	1.42694	5.12057	8.03e-07	1.37e-05	5.52901
ENSG00000042062	RIPOR3	0.924406	3.23755	-5.11799	8.13e-07	1.38e-05	5.4414
ENSG00000124496	TRERF1	1.0257	2.09427	-5.11775	8.14e-07	1.38e-05	5.52186
ENSG00000224666	ETV7-AS1	2.23529	1.26752	-5.11141	8.38e-07	1.42e-05	5.50536
ENSG00000178531	CTXN1	-1.52438	1.85769	5.10929	8.46e-07	1.43e-05	5.45091
ENSG00000188732	FAM221A	-0.813931	2.11487	5.10891	8.48e-07	1.43e-05	5.44373
ENSG00000173947	PIFO	-1.65636	2.01827	5.10884	8.48e-07	1.43e-05	5.43717
ENSG00000008517	IL32	1.186	5.00381	-5.10875	8.48e-07	1.43e-05	5.26842
ENSG00000258738	AL121603.2	1.13476	3.34931	-5.10728	8.54e-07	1.44e-05	5.39369
ENSG00000178075	GRAMD1C	-1.14657	1.50142	5.10511	8.63e-07	1.45e-05	5.46216
ENSG00000163156	SCNM1	0.596828	4.67546	-5.10462	8.65e-07	1.46e-05	5.25457
ENSG00000288587	AL645933.5	2.18392	2.47977	-5.10338	8.7e-07	1.46e-05	5.46611
ENSG00000136026	CKAP4	0.831744	6.39957	-5.103	8.71e-07	1.46e-05	5.17724
ENSG00000127863	TNFRSF19	-1.22266	1.28528	5.09976	8.84e-07	1.48e-05	5.44608
ENSG00000008441	NFIX	-1.06724	2.14836	5.09955	8.85e-07	1.48e-05	5.394
ENSG00000235568	NFAM1	0.839867	5.96972	-5.09781	8.92e-07	1.49e-05	5.16464
ENSG00000102575	ACP5	-1.2536	5.72724	5.09718	8.95e-07	1.5e-05	5.15306
ENSG00000101082	SLA2	0.977393	2.25315	-5.09627	8.98e-07	1.5e-05	5.42365
ENSG00000179331	RAB39A	0.977085	2.46493	-5.09503	9.03e-07	1.51e-05	5.40578
ENSG00000131355	ADGRE3	-1.23925	3.3603	5.09426	9.07e-07	1.51e-05	5.26661
ENSG00000235897	TM4SF19-AS1	-1.24383	1.78743	5.09305	9.12e-07	1.52e-05	5.39054
ENSG00000101084	RAB5IF	0.654643	6.82002	-5.09277	9.13e-07	1.52e-05	5.12568
ENSG00000104723	TUSC3	-1.32268	1.52858	5.09171	9.17e-07	1.52e-05	5.39782
ENSG00000065978	YBX1	-0.801386	7.41208	5.09044	9.23e-07	1.53e-05	5.11298
ENSG00000115677	HDLBP	-0.484798	6.853	5.08871	9.3e-07	1.54e-05	5.10532
ENSG00000105967	TFEC	1.1836	5.4753	-5.08844	9.31e-07	1.54e-05	5.15128
ENSG00000186710	CFAP73	-1.44415	1.63328	5.08438	9.49e-07	1.57e-05	5.3596
ENSG00000159202	UBE2Z	0.655222	5.42113	-5.08375	9.51e-07	1.57e-05	5.11924
ENSG00000119673	ACOT2	-1.20267	1.99851	5.08359	9.52e-07	1.57e-05	5.33335
ENSG00000258752	AL357093.2	-1.28519	2.74601	5.08236	9.58e-07	1.58e-05	5.26555
ENSG00000122026	RPL21	-0.620024	7.54787	5.07737	9.8e-07	1.61e-05	5.0554
ENSG00000110324	IL10RA	0.699761	6.99307	-5.07392	9.95e-07	1.63e-05	5.04164
ENSG00000101986	ABCD1	0.759148	3.98435	-5.06549	1.03e-06	1.7e-05	5.14317
ENSG00000115956	PLEK	0.801284	9.64307	-5.06275	1.05e-06	1.71e-05	5.00006
ENSG00000181123	AC004832.1	-1.17163	1.63402	5.06167	1.05e-06	1.72e-05	5.26588
ENSG00000254760	AC008750.1	1.54342	1.30512	-5.06162	1.05e-06	1.72e-05	5.29832
ENSG00000105287	PRKD2	0.729341	6.16775	-5.06113	1.06e-06	1.72e-05	4.99681
ENSG00000135074	ADAM19	0.901393	5.03313	-5.06078	1.06e-06	1.72e-05	5.04595
ENSG00000134755	DSC2	1.14403	4.01664	-5.05871	1.07e-06	1.74e-05	5.12551
ENSG00000183943	PRKX	1.03861	2.79516	-5.05616	1.08e-06	1.75e-05	5.21488
ENSG00000173083	HPSE	0.891752	4.98269	-5.05587	1.08e-06	1.75e-05	5.02762
ENSG00000152223	EPG5	0.849384	5.12252	-5.05419	1.09e-06	1.77e-05	5.01041
ENSG00000285399	AC104162.2	1.16224	3.26471	-5.05357	1.09e-06	1.77e-05	5.16987
ENSG00000163746	PLSCR2	1.1472	4.24308	-5.05223	1.1e-06	1.78e-05	5.07905
ENSG00000144061	NPHP1	-0.970838	1.73643	5.04982	1.11e-06	1.79e-05	5.21192
ENSG00000215018	COL28A1	-1.35019	1.69686	5.04753	1.12e-06	1.81e-05	5.19845
ENSG00000151692	RNF144A	1.33326	1.95769	-5.04613	1.13e-06	1.82e-05	5.22508
ENSG00000173372	C1QA	-1.57921	6.00847	5.04292	1.15e-06	1.84e-05	4.91119
ENSG00000137691	CFAP300	-1.27391	1.35022	5.04275	1.15e-06	1.84e-05	5.19864
ENSG00000123405	NFE2	1.16647	5.66527	-5.04245	1.15e-06	1.84e-05	4.94137
ENSG00000268362	AC092279.2	-0.833089	4.00147	5.04237	1.15e-06	1.84e-05	4.9945
ENSG00000027869	SH2D2A	1.33282	2.45492	-5.04156	1.15e-06	1.85e-05	5.18076
ENSG00000173369	C1QB	-1.5353	6.84856	5.04153	1.15e-06	1.85e-05	4.89968
ENSG00000197324	LRP10	0.660921	7.13692	-5.0413	1.16e-06	1.85e-05	4.89778
ENSG00000133142	TCEAL4	-0.965863	2.90137	5.04076	1.16e-06	1.85e-05	5.07769
ENSG00000166260	COX11	-0.955545	2.041	5.0405	1.16e-06	1.85e-05	5.14981
ENSG00000112658	SRF	0.714125	4.79291	-5.03387	1.19e-06	1.9e-05	4.93912
ENSG00000151276	MAGI1	-1.25029	1.35561	5.02948	1.22e-06	1.94e-05	5.14122
ENSG00000163734	CXCL3	-1.41492	6.84614	5.0294	1.22e-06	1.94e-05	4.84642
ENSG00000050438	SLC4A8	-0.949462	2.94482	5.02869	1.22e-06	1.94e-05	5.02043
ENSG00000165949	IFI27	1.63018	6.59685	-5.02795	1.23e-06	1.94e-05	4.85426
ENSG00000077782	FGFR1	-1.22221	3.07565	5.02728	1.23e-06	1.95e-05	4.99791
ENSG00000272512	AL645608.7	1.63529	2.38932	-5.02634	1.24e-06	1.95e-05	5.13395
ENSG00000100918	REC8	0.785768	5.82166	-5.0148	1.3e-06	2.06e-05	4.80486
ENSG00000152601	MBNL1	0.626048	6.93578	-5.01074	1.33e-06	2.09e-05	4.76543
ENSG00000170502	NUDT9	-0.7201	3.77405	5.00935	1.34e-06	2.1e-05	4.87006
ENSG00000198900	TOP1	0.624765	5.88133	-5.00685	1.35e-06	2.13e-05	4.76562
ENSG00000158856	DMTN	-1.36192	1.52431	5.00654	1.35e-06	2.13e-05	5.0326
ENSG00000003400	CASP10	0.898111	4.46638	-5.00415	1.37e-06	2.15e-05	4.84246
ENSG00000260997	AC004847.1	1.03747	2.81929	-5.00343	1.37e-06	2.15e-05	4.98294
ENSG00000113448	PDE4D	0.630042	4.68821	-5.00161	1.38e-06	2.17e-05	4.80242
ENSG00000143546	S100A8	1.213	12.9502	-4.99678	1.41e-06	2.21e-05	4.73947
ENSG00000110057	UNC93B1	0.742275	6.33208	-4.9918	1.45e-06	2.26e-05	4.69102
ENSG00000122641	INHBA	-1.30094	4.62036	4.98933	1.46e-06	2.28e-05	4.7189
ENSG00000141519	CCDC40	-1.2317	2.83519	4.98918	1.46e-06	2.28e-05	4.85655
ENSG00000278828	H3C10	1.43265	3.11671	-4.98591	1.49e-06	2.31e-05	4.90069
ENSG00000140396	NCOA2	0.605917	5.07467	-4.98351	1.5e-06	2.33e-05	4.69887
ENSG00000142599	RERE	0.79321	6.11618	-4.98162	1.51e-06	2.35e-05	4.65242
ENSG00000277224	H2BC7	1.42822	2.26054	-4.97952	1.53e-06	2.37e-05	4.93602
ENSG00000041357	PSMA4	0.93393	6.07592	-4.97942	1.53e-06	2.37e-05	4.64573
ENSG00000172243	CLEC7A	0.746683	7.21099	-4.97668	1.55e-06	2.4e-05	4.61649
ENSG00000161905	ALOX15	-1.59081	2.3425	4.97606	1.55e-06	2.4e-05	4.83839
ENSG00000103876	FAH	-1.06647	2.76595	4.97404	1.57e-06	2.42e-05	4.79801
ENSG00000121807	CCR2	1.15237	3.28521	-4.97354	1.57e-06	2.42e-05	4.82756
ENSG00000176485	PLAAT3	-1.26417	2.50977	4.9735	1.57e-06	2.42e-05	4.81755
ENSG00000260257	AL035071.1	-0.861812	2.05215	4.96847	1.61e-06	2.47e-05	4.84372
ENSG00000232618	AL355304.1	0.861671	2.64149	-4.96659	1.62e-06	2.49e-05	4.83947
ENSG00000124570	SERPINB6	-0.492774	5.06988	4.96435	1.64e-06	2.51e-05	4.59559
ENSG00000109445	ZNF330	0.761512	4.28383	-4.96435	1.64e-06	2.51e-05	4.67823
ENSG00000261884	AC040162.1	0.855264	1.89529	-4.9639	1.64e-06	2.51e-05	4.87116
ENSG00000176994	SMCR8	0.755014	3.85592	-4.96065	1.66e-06	2.55e-05	4.69885
ENSG00000271605	MILR1	0.884356	5.21323	-4.95761	1.69e-06	2.58e-05	4.58632
ENSG00000105855	ITGB8	-0.819208	4.63226	4.95529	1.71e-06	2.6e-05	4.57445
ENSG00000134627	PIWIL4	1.12586	2.15071	-4.9462	1.78e-06	2.71e-05	4.79386
ENSG00000137337	MDC1	-0.796271	2.60826	4.93953	1.83e-06	2.79e-05	4.67275
ENSG00000139193	CD27	1.47884	1.42013	-4.93845	1.84e-06	2.8e-05	4.78172
ENSG00000255221	CARD17	1.76675	3.62214	-4.93694	1.85e-06	2.81e-05	4.66819
ENSG00000163220	S100A9	1.06774	13.6259	-4.93473	1.87e-06	2.84e-05	4.4783
ENSG00000247077	PGAM5	-0.685622	2.74719	4.9343	1.87e-06	2.84e-05	4.64004
ENSG00000229474	PATL2	0.802428	3.98604	-4.93378	1.88e-06	2.84e-05	4.5779
ENSG00000107036	RIC1	0.73627	3.43683	-4.93044	1.91e-06	2.88e-05	4.60879
ENSG00000249846	LINC02021	-1.15399	1.65348	4.92861	1.92e-06	2.9e-05	4.69652
ENSG00000118096	IFT46	-0.904624	2.46519	4.92784	1.93e-06	2.91e-05	4.63315
ENSG00000020633	RUNX3	0.903152	4.62472	-4.92575	1.95e-06	2.94e-05	4.49086
ENSG00000123728	RAP2C	0.748647	5.5184	-4.92159	1.98e-06	2.99e-05	4.41282
ENSG00000171811	CFAP46	-1.36765	2.04922	4.92083	1.99e-06	2.99e-05	4.6325
ENSG00000124145	SDC4	-0.81593	5.28289	4.91687	2.03e-06	3.04e-05	4.38072
ENSG00000213988	ZNF90	-1.12031	1.19054	4.91591	2.04e-06	3.05e-05	4.66998
ENSG00000276085	CCL3L3	1.47909	8.47072	-4.91525	2.04e-06	3.06e-05	4.35203
ENSG00000061938	TNK2	0.828928	5.3549	-4.91421	2.05e-06	3.07e-05	4.39107
ENSG00000187244	BCAM	-1.14253	1.99956	4.91244	2.07e-06	3.09e-05	4.60453
ENSG00000023892	DEF6	0.738259	4.71163	-4.9124	2.07e-06	3.09e-05	4.4218
ENSG00000101236	RNF24	0.867646	5.83289	-4.9093	2.1e-06	3.13e-05	4.35082
ENSG00000021355	SERPINB1	0.596483	8.85963	-4.90878	2.1e-06	3.13e-05	4.32689
ENSG00000182704	TSKU	-0.944855	1.78485	4.90875	2.1e-06	3.13e-05	4.61041
ENSG00000120063	GNA13	0.710303	6.44739	-4.90768	2.11e-06	3.14e-05	4.326
ENSG00000108641	B9D1	-1.32881	1.77631	4.90513	2.14e-06	3.17e-05	4.58642
ENSG00000184557	SOCS3	0.649843	8.90732	-4.90309	2.16e-06	3.2e-05	4.30272
ENSG00000151490	PTPRO	-1.1419	1.5419	4.89988	2.19e-06	3.24e-05	4.58437
ENSG00000006712	PAF1	0.521386	5.71954	-4.89923	2.19e-06	3.25e-05	4.30509
ENSG00000163703	CRELD1	-0.919317	2.52137	4.89853	2.2e-06	3.25e-05	4.50426
ENSG00000119669	IRF2BPL	0.793449	4.51528	-4.89759	2.21e-06	3.26e-05	4.37433
ENSG00000159763	PIP	-1.29594	1.02836	4.89683	2.22e-06	3.27e-05	4.59793
ENSG00000103168	TAF1C	1.13844	4.66208	-4.89518	2.23e-06	3.29e-05	4.36415
ENSG00000125430	HS3ST3B1	0.953765	4.77266	-4.89342	2.25e-06	3.31e-05	4.34229
ENSG00000062485	CS	-0.453604	5.19835	4.89321	2.25e-06	3.31e-05	4.28514
ENSG00000134490	TMEM241	-0.853385	2.31557	4.89254	2.26e-06	3.32e-05	4.49888
ENSG00000106397	PLOD3	-0.664325	4.74852	4.89172	2.27e-06	3.33e-05	4.29747
ENSG00000130332	LSM7	-0.836557	4.55717	4.88959	2.29e-06	3.36e-05	4.29702
ENSG00000113532	ST8SIA4	0.821943	5.21435	-4.88823	2.3e-06	3.37e-05	4.28789
ENSG00000136250	AOAH	0.924814	6.30469	-4.88808	2.31e-06	3.37e-05	4.2471
ENSG00000129595	EPB41L4A	-1.2944	2.04319	4.88767	2.31e-06	3.37e-05	4.49307
ENSG00000197724	PHF2	0.604763	3.39084	-4.88177	2.37e-06	3.46e-05	4.40013
ENSG00000153563	CD8A	1.57071	2.36981	-4.87938	2.4e-06	3.49e-05	4.50711
ENSG00000182372	CLN8	-0.665869	4.0434	4.8787	2.4e-06	3.5e-05	4.28974
ENSG00000184470	TXNRD2	-0.702724	3.37492	4.87625	2.43e-06	3.53e-05	4.33459
ENSG00000010626	LRRC23	-1.15374	3.26916	4.87592	2.43e-06	3.54e-05	4.33276
ENSG00000054523	KIF1B	0.559481	5.47074	-4.87497	2.44e-06	3.55e-05	4.21205
ENSG00000175505	CLCF1	-0.950672	2.16043	4.86654	2.54e-06	3.68e-05	4.39824
ENSG00000092850	TEKT2	-1.27225	1.74413	4.86539	2.55e-06	3.69e-05	4.42463
ENSG00000119397	CNTRL	0.699693	4.15407	-4.86481	2.56e-06	3.7e-05	4.26074
ENSG00000152818	UTRN	0.717765	6.06343	-4.86478	2.56e-06	3.7e-05	4.15093
ENSG00000134109	EDEM1	0.749833	6.11727	-4.86284	2.58e-06	3.72e-05	4.14156
ENSG00000226067	LINC00623	0.740657	4.27914	-4.86266	2.58e-06	3.72e-05	4.24242
ENSG00000168734	PKIG	-1.03226	2.20971	4.86196	2.59e-06	3.73e-05	4.37233
ENSG00000225783	MIAT	1.03096	4.17458	-4.8595	2.62e-06	3.77e-05	4.25008
ENSG00000064270	ATP2C2	-1.17684	3.56189	4.85552	2.67e-06	3.83e-05	4.22159
ENSG00000213085	CFAP45	-1.07401	2.70711	4.85528	2.67e-06	3.83e-05	4.30143
ENSG00000112062	MAPK14	0.840117	6.8401	-4.85516	2.67e-06	3.83e-05	4.09791
ENSG00000007516	BAIAP3	-1.07485	3.23951	4.85408	2.68e-06	3.84e-05	4.24693
ENSG00000224383	PRR29	-1.22359	1.62005	4.85328	2.69e-06	3.85e-05	4.38367
ENSG00000138061	CYP1B1	1.07109	4.72338	-4.85268	2.7e-06	3.86e-05	4.17613
ENSG00000004799	PDK4	-1.4055	1.68614	4.8457	2.78e-06	3.98e-05	4.34396
ENSG00000270030	AC136475.7	1.72772	3.70467	-4.83955	2.86e-06	4.08e-05	4.24797
ENSG00000204711	C9orf135	-1.28034	1.02033	4.83764	2.89e-06	4.11e-05	4.34761
ENSG00000141682	PMAIP1	0.962389	4.56017	-4.83496	2.92e-06	4.16e-05	4.10954
ENSG00000166444	DENND2B	-1.18005	4.26148	4.83449	2.93e-06	4.16e-05	4.07813
ENSG00000117090	SLAMF1	1.35298	4.0325	-4.83431	2.93e-06	4.16e-05	4.16792
ENSG00000138002	IFT172	-1.00132	3.29426	4.83241	2.95e-06	4.19e-05	4.15058
ENSG00000116016	EPAS1	-0.931144	4.33849	4.82947	2.99e-06	4.24e-05	4.05508
ENSG00000162836	ACP6	-0.882693	2.42112	4.82415	3.06e-06	4.34e-05	4.20337
ENSG00000007237	AC005747.1	0.788724	6.69375	-4.82278	3.08e-06	4.36e-05	3.96185
ENSG00000168386	FILIP1L	-1.01882	1.62066	4.82259	3.08e-06	4.36e-05	4.25722
ENSG00000121060	TRIM25	0.686393	9.1774	-4.821	3.11e-06	4.38e-05	3.95533
ENSG00000176542	USF3	0.760161	3.36718	-4.82085	3.11e-06	4.38e-05	4.15315
ENSG00000230124	ACBD6	-0.704576	3.1798	4.82062	3.11e-06	4.38e-05	4.11909
ENSG00000257433	AC004241.1	1.1054	2.94566	-4.82012	3.12e-06	4.39e-05	4.20281
ENSG00000141294	LRRC46	-1.31334	1.8386	4.81485	3.19e-06	4.48e-05	4.20439
ENSG00000127124	HIVEP3	0.898998	3.0789	-4.81464	3.19e-06	4.48e-05	4.15857
ENSG00000237441	RGL2	0.645588	6.23266	-4.81283	3.22e-06	4.52e-05	3.9259
ENSG00000147400	CETN2	-1.14735	2.78978	4.81244	3.23e-06	4.52e-05	4.11099
ENSG00000179044	EXOC3L1	1.44226	1.3527	-4.80949	3.27e-06	4.57e-05	4.25158
ENSG00000265206	AC004687.1	1.00591	5.68575	-4.80881	3.28e-06	4.58e-05	3.93242
ENSG00000138035	PNPT1	1.45017	4.30666	-4.80475	3.34e-06	4.66e-05	4.02739
ENSG00000120278	PLEKHG1	1.06389	3.38823	-4.80374	3.35e-06	4.68e-05	4.08888
ENSG00000248712	CCDC153	-0.94609	1.68519	4.80196	3.38e-06	4.71e-05	4.17022
ENSG00000120539	MASTL	1.15764	2.45525	-4.80172	3.38e-06	4.71e-05	4.17193
ENSG00000023171	GRAMD1B	0.941599	3.73102	-4.79753	3.44e-06	4.79e-05	4.03105
ENSG00000223865	HLA-DPB1	-1.15454	6.68541	4.79655	3.46e-06	4.81e-05	3.84762
ENSG00000124795	DEK	0.598775	6.2513	-4.79588	3.47e-06	4.82e-05	3.85347
ENSG00000243156	MICAL3	-1.05629	3.82272	4.79406	3.5e-06	4.85e-05	3.942
ENSG00000151466	SCLT1	0.815746	4.71533	-4.79229	3.52e-06	4.88e-05	3.91739
ENSG00000163659	TIPARP	0.704902	4.98268	-4.78453	3.65e-06	5.05e-05	3.85852
ENSG00000105501	SIGLEC5	1.22271	5.36709	-4.78094	3.71e-06	5.12e-05	3.83758
ENSG00000154380	ENAH	-1.275	2.37961	4.77902	3.74e-06	5.16e-05	4.00953
ENSG00000154589	LY96	1.02911	6.45104	-4.77858	3.74e-06	5.16e-05	3.78172
ENSG00000136560	TANK	0.662454	8.0508	-4.77568	3.79e-06	5.22e-05	3.75846
ENSG00000105122	RASAL3	0.809436	4.63523	-4.7749	3.8e-06	5.23e-05	3.84702
ENSG00000135119	RNFT2	-1.24194	2.07988	4.77476	3.81e-06	5.23e-05	4.01891
ENSG00000146476	ARMT1	0.76173	3.12486	-4.77269	3.84e-06	5.28e-05	3.97453
ENSG00000085998	POMGNT1	-0.942832	2.68544	4.77083	3.87e-06	5.31e-05	3.95341
ENSG00000175040	CHST2	0.965658	3.12367	-4.77	3.89e-06	5.32e-05	3.97294
ENSG00000163644	PPM1K	1.30731	3.69534	-4.76995	3.89e-06	5.32e-05	3.92854
ENSG00000103653	CSK	0.536832	6.72587	-4.76174	4.03e-06	5.51e-05	3.70318
ENSG00000135951	TSGA10	-1.12224	2.24051	4.76077	4.05e-06	5.53e-05	3.94853
ENSG00000127022	CANX	-0.481601	7.4452	4.7604	4.05e-06	5.53e-05	3.6943
ENSG00000170439	METTL7B	1.80688	3.17524	-4.76029	4.06e-06	5.53e-05	3.96345
ENSG00000141504	SAT2	0.927992	4.73982	-4.75944	4.07e-06	5.55e-05	3.77837
ENSG00000164125	GASK1B	0.813308	3.60829	-4.75817	4.09e-06	5.57e-05	3.87118
ENSG00000198771	RCSD1	0.667871	4.8176	-4.75735	4.11e-06	5.59e-05	3.75619
ENSG00000172493	AFF1	0.696236	6.23174	-4.75643	4.13e-06	5.6e-05	3.68942
ENSG00000213402	PTPRCAP	1.66267	2.89866	-4.75211	4.2e-06	5.7e-05	3.94542
ENSG00000103021	CCDC113	-1.19618	1.83246	4.75133	4.22e-06	5.72e-05	3.94499
ENSG00000072682	P4HA2	-0.951476	3.94911	4.74948	4.25e-06	5.76e-05	3.74786
ENSG00000107099	DOCK8	0.57238	7.05478	-4.74771	4.29e-06	5.8e-05	3.64233
ENSG00000198695	MT-ND6	-0.860579	11.9738	4.74439	4.35e-06	5.87e-05	3.66403
ENSG00000086848	ALG9	-0.887317	3.4845	4.74438	4.35e-06	5.87e-05	3.76655
ENSG00000084070	SMAP2	0.852098	7.12731	-4.74395	4.36e-06	5.88e-05	3.62716
ENSG00000148459	PDSS1	0.80871	3.98121	-4.74131	4.41e-06	5.94e-05	3.76391
ENSG00000139641	ESYT1	-0.701673	4.24997	4.74109	4.41e-06	5.94e-05	3.69395
ENSG00000100596	SPTLC2	0.871151	5.3946	-4.73858	4.46e-06	6e-05	3.64856
ENSG00000164715	LMTK2	0.726961	3.76039	-4.73811	4.47e-06	6e-05	3.76853
ENSG00000151948	GLT1D1	0.895931	5.94386	-4.73783	4.48e-06	6e-05	3.62256
ENSG00000074696	HACD3	-0.785959	3.21548	4.73589	4.51e-06	6.05e-05	3.7604
ENSG00000118113	MMP8	1.61788	2.66014	-4.733	4.57e-06	6.11e-05	3.88353
ENSG00000235385	LINC02154	-1.17302	1.3837	4.73299	4.57e-06	6.11e-05	3.90702
ENSG00000255355	AP000640.2	1.19554	3.8055	-4.73253	4.58e-06	6.12e-05	3.7689
ENSG00000148926	ADM	0.740021	7.50285	-4.73238	4.58e-06	6.12e-05	3.57723
ENSG00000163814	CDCP1	-0.772333	3.60115	4.72997	4.63e-06	6.18e-05	3.69921
ENSG00000155761	SPAG17	-1.29934	1.56045	4.72766	4.68e-06	6.23e-05	3.86812
ENSG00000230322	AL136320.1	1.43122	3.32398	-4.72553	4.72e-06	6.28e-05	3.78935
ENSG00000146731	CCT6A	-0.53333	5.03105	4.72246	4.79e-06	6.36e-05	3.57167
ENSG00000137936	BCAR3	-1.04848	2.42151	4.72163	4.8e-06	6.38e-05	3.76893
ENSG00000074695	LMAN1	-0.78887	3.32	4.72137	4.81e-06	6.38e-05	3.6888
ENSG00000180881	CAPS2	-0.994668	3.57941	4.71743	4.89e-06	6.48e-05	3.64439
ENSG00000196872	KIAA1211L	-1.20539	2.11037	4.71713	4.9e-06	6.49e-05	3.78028
ENSG00000277632	CCL3	1.10533	9.8382	-4.71668	4.91e-06	6.49e-05	3.52225
ENSG00000287216	AC106865.2	1.2782	2.48949	-4.71647	4.91e-06	6.49e-05	3.82315
ENSG00000140564	FURIN	0.597393	6.77098	-4.71607	4.92e-06	6.5e-05	3.5125
ENSG00000196305	IARS1	-0.640931	3.60956	4.7151	4.94e-06	6.52e-05	3.64044
ENSG00000096093	EFHC1	-0.925922	5.36876	4.714	4.97e-06	6.54e-05	3.52108
ENSG00000124151	NCOA3	0.515726	4.3897	-4.71346	4.98e-06	6.55e-05	3.60066
ENSG00000140830	TXNL4B	0.871665	3.03446	-4.71293	4.99e-06	6.56e-05	3.74375
ENSG00000099998	GGT5	1.13149	3.12	-4.71213	5.01e-06	6.58e-05	3.74109
ENSG00000266094	RASSF5	0.530398	6.92907	-4.71195	5.01e-06	6.58e-05	3.49394
ENSG00000025708	TYMP	0.606552	9.36486	-4.71025	5.05e-06	6.62e-05	3.49303
ENSG00000115271	GCA	0.842527	8.59153	-4.7101	5.05e-06	6.62e-05	3.48644
ENSG00000103502	CDIPT	0.651201	4.23519	-4.70984	5.06e-06	6.62e-05	3.60287
ENSG00000003402	CFLAR	0.565236	9.41148	-4.70851	5.09e-06	6.65e-05	3.48634
ENSG00000153029	MR1	0.539011	5.16394	-4.70673	5.12e-06	6.69e-05	3.51961
ENSG00000169402	RSPH10B2	-1.15328	1.57143	4.70544	5.15e-06	6.72e-05	3.78039
ENSG00000133216	EPHB2	1.10223	1.75807	-4.7037	5.19e-06	6.77e-05	3.81134
ENSG00000131941	RHPN2	-1.27977	2.2032	4.70104	5.25e-06	6.84e-05	3.70355
ENSG00000219481	NBPF1	-0.89403	2.72443	4.70081	5.26e-06	6.84e-05	3.65924
ENSG00000204673	AKT1S1	0.768211	3.46658	-4.69964	5.29e-06	6.87e-05	3.63724
ENSG00000167646	DNAAF3	-1.35589	1.91507	4.69808	5.32e-06	6.91e-05	3.71714
ENSG00000136630	HLX	0.84835	4.74032	-4.69773	5.33e-06	6.91e-05	3.5202
ENSG00000105246	EBI3	1.57906	2.9226	-4.6969	5.35e-06	6.93e-05	3.71427
ENSG00000250103	PANCR	-1.2577	1.37618	4.69356	5.43e-06	7.03e-05	3.73881
ENSG00000065717	TLE2	-1.19682	1.92535	4.69114	5.48e-06	7.09e-05	3.69034
ENSG00000023902	PLEKHO1	0.747296	5.35207	-4.69077	5.49e-06	7.1e-05	3.44872
ENSG00000125910	S1PR4	0.774208	4.97294	-4.69037	5.5e-06	7.1e-05	3.47063
ENSG00000188215	DCUN1D3	0.599428	5.47441	-4.68866	5.54e-06	7.15e-05	3.43019
ENSG00000231992	AC092802.4	1.74396	2.02974	-4.68794	5.56e-06	7.16e-05	3.74852
ENSG00000012983	MAP4K5	-0.808694	3.77096	4.68721	5.58e-06	7.18e-05	3.50711
ENSG00000171700	RGS19	0.586875	6.49666	-4.68438	5.65e-06	7.26e-05	3.38416
ENSG00000134602	STK26	1.00239	3.72757	-4.68354	5.67e-06	7.28e-05	3.55738
ENSG00000256812	CAPNS2	1.25527	1.42785	-4.68309	5.68e-06	7.29e-05	3.73992
ENSG00000276180	H4C9	1.11733	2.41064	-4.67746	5.82e-06	7.46e-05	3.66217
ENSG00000166016	ABTB2	1.15359	2.17183	-4.67639	5.85e-06	7.49e-05	3.67693
ENSG00000266256	LINC00683	-1.2041	2.74046	4.67443	5.9e-06	7.55e-05	3.54362
ENSG00000143033	MTF2	0.599719	3.57721	-4.67007	6.01e-06	7.68e-05	3.49977
ENSG00000102218	RP2	0.663665	5.00688	-4.66941	6.02e-06	7.7e-05	3.37828
ENSG00000144959	NCEH1	-1.12554	3.14143	4.66778	6.07e-06	7.74e-05	3.47758
ENSG00000265681	RPL17	-0.539809	7.79108	4.66756	6.07e-06	7.74e-05	3.30937
ENSG00000165209	STRBP	-0.881744	2.49676	4.66743	6.08e-06	7.74e-05	3.54732
ENSG00000171604	CXXC5	-0.821971	4.21629	4.66672	6.1e-06	7.76e-05	3.38565
ENSG00000163635	ATXN7	0.704476	5.20461	-4.66577	6.12e-06	7.78e-05	3.35262
ENSG00000188001	TPRG1	-1.0559	3.22018	4.66228	6.21e-06	7.89e-05	3.44942
ENSG00000175895	PLEKHF2	0.750688	4.77161	-4.66137	6.24e-06	7.91e-05	3.36365
ENSG00000123610	TNFAIP6	1.23523	7.95802	-4.65999	6.27e-06	7.95e-05	3.27755
ENSG00000110934	BIN2	0.661097	6.38732	-4.65962	6.28e-06	7.96e-05	3.28425
ENSG00000178726	THBD	-0.960012	5.43409	4.65887	6.31e-06	7.98e-05	3.29118
ENSG00000160188	RSPH1	-1.55195	2.46983	4.65788	6.33e-06	8e-05	3.49661
ENSG00000112406	HECA	0.568999	5.50823	-4.65561	6.39e-06	8.08e-05	3.29191
ENSG00000265907	AP000919.2	1.10631	2.04415	-4.65499	6.41e-06	8.09e-05	3.59762
ENSG00000127616	SMARCA4	-0.486868	4.83271	4.65144	6.51e-06	8.2e-05	3.28866
ENSG00000115756	HPCAL1	-0.725047	5.86928	4.65134	6.51e-06	8.2e-05	3.25079
ENSG00000164136	IL15	0.984187	2.29797	-4.64857	6.59e-06	8.29e-05	3.54718
ENSG00000068308	OTUD5	0.471867	5.31822	-4.64804	6.61e-06	8.3e-05	3.26759
ENSG00000134138	MEIS2	-1.14246	1.68005	4.64438	6.71e-06	8.43e-05	3.52206
ENSG00000092036	HAUS4	0.769745	5.10234	-4.64114	6.81e-06	8.53e-05	3.26087
ENSG00000171777	RASGRP4	0.780239	5.94962	-4.64101	6.81e-06	8.53e-05	3.21968
ENSG00000272886	DCP1A	0.666729	4.19341	-4.63996	6.84e-06	8.57e-05	3.32051
ENSG00000113749	HRH2	0.985563	5.44116	-4.6369	6.93e-06	8.67e-05	3.23005
ENSG00000141086	CTRL	1.27312	1.67057	-4.63677	6.94e-06	8.67e-05	3.54629
ENSG00000101596	SMCHD1	0.788544	7.93104	-4.63578	6.96e-06	8.69e-05	3.17763
ENSG00000100211	CBY1	-1.04182	2.67299	4.63569	6.97e-06	8.69e-05	3.39611
ENSG00000058085	LAMC2	-1.16424	1.99849	4.63086	7.11e-06	8.87e-05	3.44059
ENSG00000239998	LILRA2	0.730664	6.40047	-4.6295	7.16e-06	8.91e-05	3.16097
ENSG00000138434	ITPRID2	0.602041	5.6405	-4.62906	7.17e-06	8.91e-05	3.17822
ENSG00000248592	STIMATE-MUSTN1	1.26945	2.11435	-4.62897	7.17e-06	8.91e-05	3.49224
ENSG00000143862	ARL8A	0.551431	6.23234	-4.62879	7.18e-06	8.91e-05	3.15936
ENSG00000166920	C15orf48	0.95637	7.56266	-4.62786	7.21e-06	8.94e-05	3.14545
ENSG00000215241	LINC02449	-1.05775	2.78597	4.6273	7.22e-06	8.94e-05	3.35054
ENSG00000261512	AC092368.3	1.18239	2.05252	-4.62729	7.22e-06	8.94e-05	3.48523
ENSG00000005448	WDR54	-1.17163	2.05393	4.62698	7.23e-06	8.94e-05	3.41853
ENSG00000167861	HID1	-1.16918	1.89214	4.62685	7.24e-06	8.94e-05	3.43767
ENSG00000116668	SWT1	0.777577	3.31956	-4.62657	7.25e-06	8.95e-05	3.35905
ENSG00000116151	MORN1	-0.922524	2.06873	4.62385	7.33e-06	9.04e-05	3.4099
ENSG00000163879	DNALI1	-1.34048	2.78114	4.61996	7.45e-06	9.19e-05	3.3157
ENSG00000112079	STK38	0.694887	4.77976	-4.6171	7.55e-06	9.28e-05	3.1806
ENSG00000127666	TICAM1	0.705056	4.82051	-4.61707	7.55e-06	9.28e-05	3.17766
ENSG00000197702	PARVA	-1.06985	1.48389	4.61588	7.59e-06	9.32e-05	3.42624
ENSG00000095787	WAC	0.518448	6.81335	-4.61365	7.66e-06	9.4e-05	3.08957
ENSG00000206538	VGLL3	-1.01211	2.32441	4.61251	7.7e-06	9.44e-05	3.33932
ENSG00000232680	AC002511.1	1.44161	2.58924	-4.61103	7.75e-06	9.49e-05	3.40106
ENSG00000127955	GNAI1	-0.916146	2.08692	4.60805	7.84e-06	9.61e-05	3.34884
ENSG00000152133	GPATCH11	1.12973	2.62847	-4.6066	7.89e-06	9.65e-05	3.35889
ENSG00000117505	DR1	0.556814	4.63151	-4.60648	7.9e-06	9.65e-05	3.1441
ENSG00000165997	ARL5B	0.99502	4.90695	-4.60556	7.93e-06	9.68e-05	3.13488
ENSG00000004487	KDM1A	-0.68556	2.84363	4.60298	8.02e-06	9.78e-05	3.25413
ENSG00000179918	SEPHS2	0.694407	4.84426	-4.60265	8.03e-06	9.79e-05	3.11664
ENSG00000120262	CCDC170	-1.19637	2.15176	4.60082	8.09e-06	9.85e-05	3.30589
ENSG00000041982	TNC	-1.14494	1.67973	4.60017	8.11e-06	9.87e-05	3.34767
ENSG00000121380	BCL2L14	1.4057	2.50489	-4.59884	8.16e-06	9.91e-05	3.35232
ENSG00000170802	FOXN2	0.763416	4.61322	-4.59878	8.16e-06	9.91e-05	3.12243
ENSG00000163596	ICA1L	-1.00631	2.18563	4.5984	8.18e-06	9.92e-05	3.29355
ENSG00000112367	FIG4	0.87025	3.79227	-4.59724	8.22e-06	9.96e-05	3.19313
ENSG00000155026	RSPH10B	-1.05442	1.71761	4.59608	8.26e-06	0.000100009	3.32597
ENSG00000186818	LILRB4	0.903651	6.89765	-4.59546	8.28e-06	0.000100184	3.01653
ENSG00000111729	CLEC4A	1.15209	5.22026	-4.59437	8.32e-06	0.00010056	3.07346
ENSG00000162004	CCDC78	-1.36936	2.29159	4.59219	8.4e-06	0.000101409	3.2496
ENSG00000140836	ZFHX3	-0.623287	3.23786	4.59099	8.44e-06	0.000101839	3.16787
ENSG00000076685	NT5C2	0.520305	7.23397	-4.58939	8.5e-06	0.000102445	2.98836
ENSG00000077984	CST7	1.15476	7.41886	-4.58856	8.53e-06	0.000102713	2.98599
ENSG00000163694	RBM47	0.360961	7.80668	-4.58325	8.72e-06	0.000104906	2.96288
ENSG00000110665	C11orf21	0.91626	2.3222	-4.58319	8.72e-06	0.000104906	3.28492
ENSG00000071242	RPS6KA2	-0.801699	2.51653	4.58224	8.76e-06	0.000105235	3.20236
ENSG00000125531	FNDC11	1.13274	1.63431	-4.58062	8.82e-06	0.00010587	3.3238
ENSG00000198876	DCAF12	0.646744	4.18075	-4.58011	8.84e-06	0.000105939	3.07936
ENSG00000123384	LRP1	-0.747931	6.2018	4.58005	8.84e-06	0.000105939	2.95465
ENSG00000160888	IER2	0.73516	8.21824	-4.57878	8.89e-06	0.000106415	2.9455
ENSG00000101336	HCK	0.500021	8.46551	-4.5775	8.94e-06	0.000106902	2.94156
ENSG00000270426	AC099343.3	1.24542	2.54163	-4.57182	9.16e-06	0.000109329	3.23028
ENSG00000008710	PKD1	-0.860472	4.22623	4.57181	9.16e-06	0.000109329	2.99757
ENSG00000006459	KDM7A	0.682409	4.08205	-4.57108	9.19e-06	0.000109574	3.05262
ENSG00000254338	MAFA-AS1	1.67655	1.27851	-4.57059	9.21e-06	0.000109702	3.29833
ENSG00000065613	SLK	0.668097	5.20463	-4.56917	9.26e-06	0.000110268	2.95664
ENSG00000260805	AC092803.1	1.03917	1.98917	-4.5688	9.28e-06	0.000110345	3.25612
ENSG00000029153	ARNTL2	0.907191	3.44292	-4.56792	9.31e-06	0.000110659	3.11298
ENSG00000286256	AC084871.4	1.06637	4.8999	-4.56672	9.36e-06	0.000111129	2.97769
ENSG00000273058	AL359921.2	1.3733	1.44758	-4.56631	9.37e-06	0.000111221	3.2766
ENSG00000068400	GRIPAP1	0.492828	6.1702	-4.56493	9.43e-06	0.000111715	2.89976
ENSG00000272666	U62317.1	1.52909	3.40955	-4.56479	9.44e-06	0.000111715	3.14091
ENSG00000121210	TMEM131L	0.663629	4.72795	-4.56464	9.44e-06	0.000111715	2.96922
ENSG00000170837	GPR27	0.924771	3.63189	-4.56405	9.47e-06	0.000111897	3.08066
ENSG00000171204	TMEM126B	0.842911	4.01026	-4.56267	9.52e-06	0.000112457	3.0322
ENSG00000267365	KCNJ2-AS1	1.12175	2.34441	-4.56239	9.53e-06	0.000112491	3.20725
ENSG00000064655	EYA2	-1.28038	1.38439	4.56094	9.59e-06	0.000113085	3.21095
ENSG00000114107	CEP70	-0.997666	1.50728	4.55811	9.71e-06	0.000114353	3.19552
ENSG00000243678	NME2	-0.718668	5.73026	4.55766	9.73e-06	0.000114473	2.87123
ENSG00000187609	EXD3	-0.954353	1.84488	4.55543	9.82e-06	0.000115459	3.15305
ENSG00000010671	BTK	0.6496	4.92059	-4.554	9.88e-06	0.00011606	2.91345
ENSG00000165533	TTC8	-0.921345	1.91178	4.55379	9.89e-06	0.000116062	3.14236
ENSG00000011143	MKS1	-1.05356	1.6101	4.54904	1.01e-05	0.000118319	3.14694
ENSG00000235162	C12orf75	-1.16775	2.10409	4.54871	1.01e-05	0.000118382	3.09904
ENSG00000143891	GALM	1.12562	3.54103	-4.54735	1.02e-05	0.000118964	3.03316
ENSG00000168056	LTBP3	-0.873324	3.32681	4.54627	1.02e-05	0.000119407	2.9714
ENSG00000140299	BNIP2	0.474988	6.50923	-4.54514	1.03e-05	0.000119873	2.81401
ENSG00000197408	CYP2B6	-1.17236	1.9319	4.54271	1.04e-05	0.000121008	3.09348
ENSG00000112308	C6orf62	0.564183	6.62346	-4.54165	1.04e-05	0.000121445	2.79913
ENSG00000174946	GPR171	1.4646	1.91775	-4.53979	1.05e-05	0.000122301	3.15498
ENSG00000244479	OR2A1-AS1	-1.26172	2.09421	4.53924	1.05e-05	0.00012248	3.05808
ENSG00000167286	CD3D	1.62478	2.53645	-4.53736	1.06e-05	0.000123349	3.10322
ENSG00000115355	CCDC88A	-0.523844	5.64177	4.53459	1.07e-05	0.000124695	2.7809
ENSG00000014257	ACPP	0.894846	3.38552	-4.53135	1.09e-05	0.000126311	2.96998
ENSG00000186260	MRTFB	-0.952819	2.62731	4.53089	1.09e-05	0.000126393	2.97873
ENSG00000137266	SLC22A23	-1.14542	1.60478	4.53078	1.09e-05	0.000126393	3.07549
ENSG00000163682	RPL9	-0.580575	7.14318	4.5295	1.1e-05	0.000126951	2.74556
ENSG00000244754	N4BP2L2	0.514443	6.10776	-4.52933	1.1e-05	0.000126951	2.75753
ENSG00000118508	RAB32	0.771167	4.78731	-4.52892	1.1e-05	0.000127059	2.82557
ENSG00000163412	EIF4E3	0.805367	6.12887	-4.52839	1.1e-05	0.000127233	2.75702
ENSG00000287853	AL031668.2	1.09782	2.48715	-4.52692	1.11e-05	0.000127917	3.05346
ENSG00000158985	CDC42SE2	0.520582	5.41575	-4.52541	1.12e-05	0.000128625	2.76528
ENSG00000131697	NPHP4	-0.77589	2.04046	4.52386	1.12e-05	0.000129323	3.01695
ENSG00000139832	RAB20	0.59968	6.43788	-4.52372	1.12e-05	0.000129323	2.72954
ENSG00000160972	PPP1R16A	-0.918114	3.41448	4.51758	1.15e-05	0.000132607	2.85033
ENSG00000174231	PRPF8	-0.460534	5.6371	4.51448	1.17e-05	0.000134242	2.70045
ENSG00000243649	CFB	0.961611	5.43207	-4.51015	1.19e-05	0.000136595	2.71391
ENSG00000140718	FTO	-0.80571	4.21081	4.50956	1.19e-05	0.000136817	2.74921
ENSG00000108846	ABCC3	-0.881619	3.56053	4.50849	1.2e-05	0.000137236	2.7975
ENSG00000065485	PDIA5	-0.990513	1.98471	4.50831	1.2e-05	0.000137236	2.95695
ENSG00000090339	ICAM1	0.749284	8.09959	-4.50823	1.2e-05	0.000137236	2.66019
ENSG00000274641	H2BC17	1.646	3.82732	-4.50509	1.21e-05	0.000138944	2.8646
ENSG00000115232	ITGA4	0.764797	4.09534	-4.50425	1.22e-05	0.000139318	2.78375
ENSG00000173482	PTPRM	-0.834747	3.59128	4.5024	1.23e-05	0.000140207	2.77147
ENSG00000286830	AC105052.5	-1.09472	1.66093	4.50233	1.23e-05	0.000140207	2.96491
ENSG00000163885	CFAP100	-1.39281	2.73338	4.5003	1.24e-05	0.000141289	2.8374
ENSG00000198786	MT-ND5	-0.728531	10.972	4.4986	1.25e-05	0.000142186	2.64945
ENSG00000143375	CGN	-1.17182	2.40815	4.49788	1.25e-05	0.000142493	2.86875
ENSG00000105419	MEIS3	-0.937057	2.17005	4.49646	1.26e-05	0.00014317	2.89008
ENSG00000185361	TNFAIP8L1	-0.655633	2.50605	4.49635	1.26e-05	0.00014317	2.86389
ENSG00000128872	TMOD2	0.945982	2.4908	-4.4953	1.27e-05	0.000143682	2.92347
ENSG00000106355	LSM5	-0.848977	2.37696	4.49472	1.27e-05	0.000143907	2.86637
ENSG00000115339	GALNT3	0.753573	4.15762	-4.49373	1.27e-05	0.000144389	2.73738
ENSG00000165923	AGBL2	-1.08351	2.40586	4.49211	1.28e-05	0.000145252	2.84535
ENSG00000166801	FAM111A	0.83622	3.50274	-4.48537	1.32e-05	0.000149299	2.77417
ENSG00000261267	AC026470.2	1.26738	4.61449	-4.48407	1.33e-05	0.000149932	2.68089
ENSG00000100450	GZMH	1.41054	1.32876	-4.48396	1.33e-05	0.000149932	2.95972
ENSG00000206053	JPT2	-0.947407	3.42769	4.48257	1.34e-05	0.00015068	2.70781
ENSG00000184110	EIF3C	-0.814168	5.80186	4.4809	1.35e-05	0.000151613	2.56098
ENSG00000185291	IL3RA	1.00144	4.58723	-4.48055	1.35e-05	0.000151706	2.65199
ENSG00000131023	LATS1	0.682214	3.22918	-4.47812	1.36e-05	0.000153136	2.76649
ENSG00000071073	MGAT4A	0.814761	4.42404	-4.47742	1.36e-05	0.000153417	2.65136
ENSG00000089876	DHX32	-0.956139	2.45542	4.47712	1.37e-05	0.000153417	2.7833
ENSG00000077420	APBB1IP	0.602089	6.81766	-4.47708	1.37e-05	0.000153417	2.5382
ENSG00000102921	N4BP1	0.726976	7.42057	-4.47502	1.38e-05	0.000154618	2.52719
ENSG00000143257	NR1I3	0.949284	4.0522	-4.47365	1.39e-05	0.000155377	2.68397
ENSG00000222041	CYTOR	0.644062	6.73509	-4.472	1.4e-05	0.00015632	2.51892
ENSG00000107738	VSIR	0.700359	7.45422	-4.47068	1.4e-05	0.000157057	2.5098
ENSG00000182541	LIMK2	0.681513	9.08034	-4.47013	1.41e-05	0.000157287	2.5131
ENSG00000176531	PHLDB3	-0.887849	2.18265	4.46927	1.41e-05	0.000157725	2.78324
ENSG00000272168	CASC15	-0.835841	4.24895	4.46723	1.42e-05	0.000158942	2.57668
ENSG00000286638	AC123595.3	-1.15958	1.41144	4.46697	1.43e-05	0.000158986	2.84449
ENSG00000169403	PTAFR	0.61105	6.77375	-4.46381	1.44e-05	0.000160967	2.48571
ENSG00000250264	AL669918.1	1.6185	1.72254	-4.46201	1.46e-05	0.000161965	2.8624
ENSG00000251287	ALG1L2	-1.04708	3.23398	4.46194	1.46e-05	0.000161965	2.64327
ENSG00000151422	FER	-0.75827	3.41899	4.4606	1.46e-05	0.000162736	2.62426
ENSG00000166439	RNF169	0.71667	3.47767	-4.4597	1.47e-05	0.000163203	2.66674
ENSG00000180628	PCGF5	1.01619	3.79057	-4.45952	1.47e-05	0.000163203	2.65157
ENSG00000157856	DRC1	-1.13304	1.8163	4.4587	1.48e-05	0.000163625	2.77505
ENSG00000124299	PEPD	-0.65462	4.16218	4.45656	1.49e-05	0.000164959	2.54442
ENSG00000085644	ZNF213	0.748157	2.27992	-4.45535	1.5e-05	0.000165657	2.7775
ENSG00000174021	GNG5	0.546556	7.10361	-4.45512	1.5e-05	0.000165685	2.44863
ENSG00000140749	IGSF6	0.717976	7.54791	-4.4548	1.5e-05	0.000165769	2.4464
ENSG00000120868	APAF1	0.615722	4.87295	-4.45441	1.5e-05	0.000165823	2.51698
ENSG00000198933	TBKBP1	0.779403	3.82839	-4.45432	1.5e-05	0.000165823	2.62058
ENSG00000137265	IRF4	1.11992	3.40975	-4.45148	1.52e-05	0.000167664	2.65297
ENSG00000143514	TP53BP2	0.587176	5.56399	-4.45103	1.52e-05	0.000167844	2.46259
ENSG00000115109	EPB41L5	1.1807	3.15991	-4.45052	1.53e-05	0.000168065	2.69227
ENSG00000243696	AC006254.1	1.04377	1.61279	-4.44879	1.54e-05	0.000169144	2.80939
ENSG00000131943	C19orf12	0.887618	2.57737	-4.44426	1.57e-05	0.000172225	2.7037
ENSG00000168961	LGALS9	0.871776	7.14817	-4.44236	1.58e-05	0.00017346	2.39875
ENSG00000205572	SERF1B	-1.0506	2.24124	4.43907	1.6e-05	0.000175697	2.65519
ENSG00000203811	H3C14	0.914234	3.38295	-4.43869	1.6e-05	0.000175697	2.60532
ENSG00000203852	H3C15	0.914234	3.38295	-4.43869	1.6e-05	0.000175697	2.60532
ENSG00000187605	TET3	0.57184	5.44553	-4.43795	1.61e-05	0.000176095	2.41637
ENSG00000156011	PSD3	-0.838335	3.82281	4.43756	1.61e-05	0.000176111	2.49403
ENSG00000158163	DZIP1L	-1.18228	2.21964	4.43754	1.61e-05	0.000176111	2.64699
ENSG00000118418	HMGN3	-1.13896	2.97636	4.43503	1.63e-05	0.000177812	2.5586
ENSG00000078114	NEBL	-1.13816	2.67937	4.43385	1.64e-05	0.000178543	2.59012
ENSG00000253276	CCDC71L	0.752402	5.43036	-4.428	1.68e-05	0.0001828	2.38278
ENSG00000231074	HCG18	-0.607331	4.27303	4.42705	1.68e-05	0.000183226	2.42018
ENSG00000176601	MAP3K19	-1.14492	1.63912	4.42705	1.68e-05	0.000183226	2.66719
ENSG00000169442	CD52	-1.22245	6.37509	4.42673	1.69e-05	0.00018332	2.3385
ENSG00000170852	KBTBD2	0.593712	5.46916	-4.42335	1.71e-05	0.00018555	2.35778
ENSG00000178623	GPR35	0.834591	2.78474	-4.42331	1.71e-05	0.00018555	2.59927
ENSG00000166128	RAB8B	0.649	7.23524	-4.42323	1.71e-05	0.00018555	2.32191
ENSG00000125952	MAX	0.609692	6.46561	-4.4228	1.71e-05	0.000185738	2.32666
ENSG00000169126	ARMC4	-1.01248	2.81529	4.42154	1.72e-05	0.000186556	2.52479
ENSG00000117595	IRF6	-0.98959	1.75726	4.41868	1.74e-05	0.000188641	2.62895
ENSG00000132361	CLUH	-0.894388	3.82893	4.41681	1.76e-05	0.000189958	2.41131
ENSG00000212719	LINC02693	-1.38323	2.37707	4.41579	1.77e-05	0.000190609	2.54032
ENSG00000135272	MDFIC	-0.694771	3.53443	4.4154	1.77e-05	0.000190647	2.43562
ENSG00000147010	SH3KBP1	0.557553	5.76417	-4.41535	1.77e-05	0.000190647	2.31352
ENSG00000176593	AC008969.1	-0.69487	2.15537	4.41489	1.77e-05	0.000190855	2.58065
ENSG00000137821	LRRC49	-1.14342	2.23272	4.41361	1.78e-05	0.000191635	2.55462
ENSG00000125629	INSIG2	0.733906	3.25638	-4.4134	1.78e-05	0.000191635	2.51093
ENSG00000100228	RAB36	-1.04799	1.98146	4.41333	1.78e-05	0.000191635	2.58316
ENSG00000119522	DENND1A	0.573745	5.03301	-4.4131	1.79e-05	0.000191661	2.34104
ENSG00000275302	CCL4	1.18018	10.1754	-4.41204	1.79e-05	0.000192354	2.29077
ENSG00000213347	MXD3	0.976273	5.77049	-4.41112	1.8e-05	0.00019293	2.30604
ENSG00000148735	PLEKHS1	-1.2625	2.76574	4.40966	1.81e-05	0.000193951	2.48156
ENSG00000134460	IL2RA	1.27994	3.36811	-4.40843	1.82e-05	0.000194641	2.50312
ENSG00000119535	CSF3R	0.936837	10.3056	-4.40842	1.82e-05	0.000194641	2.27873
ENSG00000117614	SYF2	0.507838	4.69716	-4.40741	1.83e-05	0.000195275	2.34016
ENSG00000041880	PARP3	-0.976686	1.44003	4.40725	1.83e-05	0.000195275	2.60709
ENSG00000176658	MYO1D	-1.08042	2.68873	4.40426	1.85e-05	0.000197552	2.47285
ENSG00000141198	TOM1L1	-1.17811	1.85021	4.40316	1.86e-05	0.000198295	2.55532
ENSG00000203697	CAPN8	-1.1504	1.94875	4.4013	1.87e-05	0.000199669	2.53433
ENSG00000286104	AC016629.3	-0.616173	3.58506	4.40096	1.88e-05	0.000199796	2.37955
ENSG00000119650	IFT43	-0.939215	2.81545	4.40054	1.88e-05	0.000199977	2.4427
ENSG00000188735	TMEM120B	-0.703427	2.26032	4.39985	1.89e-05	0.000200389	2.51116
ENSG00000243646	IL10RB	0.516269	6.34295	-4.39791	1.9e-05	0.000201851	2.22962
ENSG00000179813	FAM216B	-1.2996	1.38812	4.39753	1.9e-05	0.000202009	2.5717
ENSG00000102543	CDADC1	0.816432	3.59849	-4.397	1.91e-05	0.00020229	2.41431
ENSG00000143951	WDPCP	-0.82434	3.01159	4.39622	1.91e-05	0.000202782	2.41453
ENSG00000185591	SP1	0.516635	5.06394	-4.39601	1.92e-05	0.000202795	2.27056
ENSG00000189350	TOGARAM2	-0.916176	2.27332	4.39556	1.92e-05	0.000203016	2.48673
ENSG00000138443	ABI2	-0.805988	3.05878	4.39462	1.93e-05	0.000203643	2.40157
ENSG00000058063	ATP11B	0.610599	6.92429	-4.39344	1.94e-05	0.00020448	2.20597
ENSG00000112297	CRYBG1	0.576769	4.20553	-4.39312	1.94e-05	0.000204591	2.32761
ENSG00000178035	IMPDH2	-0.73449	3.88718	4.39259	1.94e-05	0.000204686	2.31431
ENSG00000187554	TLR5	0.818012	4.71337	-4.39231	1.95e-05	0.000204686	2.29421
ENSG00000167232	ZNF91	-0.710852	3.50768	4.39227	1.95e-05	0.000204686	2.34922
ENSG00000213585	VDAC1	-0.539707	5.14343	4.39224	1.95e-05	0.000204686	2.23121
ENSG00000102096	PIM2	0.758227	6.25035	-4.38787	1.98e-05	0.000208256	2.19461
ENSG00000215217	C5orf49	-1.32994	1.51842	4.38649	1.99e-05	0.000209284	2.51718
ENSG00000173120	KDM2A	0.39381	6.44218	-4.38557	2e-05	0.000209913	2.17876
ENSG00000140391	TSPAN3	-0.826167	5.31349	4.38538	2e-05	0.000209913	2.19561
ENSG00000186827	TNFRSF4	1.10458	2.19047	-4.38476	2.01e-05	0.00021029	2.51746
ENSG00000186973	FAM183A	-1.40427	2.1941	4.38326	2.02e-05	0.000211429	2.43309
ENSG00000077157	PPP1R12B	-0.757647	3.59669	4.38225	2.03e-05	0.000212144	2.30105
ENSG00000163482	STK36	-0.761783	3.23383	4.38175	2.03e-05	0.000212423	2.33455
ENSG00000111144	LTA4H	-0.720414	6.00304	4.38046	2.04e-05	0.000213391	2.1601
ENSG00000111110	PPM1H	-1.05437	1.74691	4.37905	2.06e-05	0.000214468	2.47231
ENSG00000110876	SELPLG	0.699741	6.85475	-4.37833	2.06e-05	0.000214935	2.14759
ENSG00000116133	DHCR24	-1.02835	3.7901	4.3766	2.08e-05	0.000216306	2.25383
ENSG00000073060	SCARB1	-0.709984	3.04114	4.37174	2.12e-05	0.000220519	2.31732
ENSG00000272690	LINC02018	-0.981999	3.61537	4.37135	2.12e-05	0.000220703	2.25018
ENSG00000204217	BMPR2	0.852721	3.15432	-4.37089	2.13e-05	0.000220949	2.365
ENSG00000214944	ARHGEF28	-1.04013	1.8223	4.37038	2.13e-05	0.000221243	2.43132
ENSG00000152611	CAPSL	-1.28408	1.27559	4.37008	2.13e-05	0.000221341	2.47078
ENSG00000076662	ICAM3	0.763226	6.75567	-4.36809	2.15e-05	0.00022291	2.10881
ENSG00000204642	HLA-F	0.675453	8.12691	-4.36799	2.15e-05	0.00022291	2.10429
ENSG00000100983	GSS	-0.604356	3.94883	4.36766	2.15e-05	0.000223042	2.21499
ENSG00000177830	CHID1	-0.671507	4.19091	4.36596	2.17e-05	0.000224434	2.18547
ENSG00000065054	SLC9A3R2	-1.03546	3.00805	4.36559	2.17e-05	0.000224537	2.28713
ENSG00000177105	RHOG	0.529428	7.87701	-4.36547	2.17e-05	0.000224537	2.09395
ENSG00000122417	ODF2L	-0.717377	4.4605	4.36439	2.18e-05	0.000225364	2.15893
ENSG00000133275	CSNK1G2	0.506455	6.32697	-4.36379	2.19e-05	0.000225752	2.09602
ENSG00000114023	FAM162A	-0.882235	1.86175	4.36184	2.21e-05	0.000227393	2.40127
ENSG00000109743	BST1	0.689119	6.02309	-4.36099	2.21e-05	0.000228017	2.09407
ENSG00000214706	IFRD2	-0.88828	2.97387	4.35938	2.23e-05	0.000229151	2.2713
ENSG00000183077	AFMID	-0.913086	3.02181	4.35936	2.23e-05	0.000229151	2.26613
ENSG00000101187	SLCO4A1	1.02416	5.48561	-4.35904	2.23e-05	0.000229151	2.11509
ENSG00000156469	MTERF3	-0.913028	1.41396	4.35903	2.23e-05	0.000229151	2.43391
ENSG00000198886	MT-ND4	-0.70785	11.7778	4.35838	2.24e-05	0.000229593	2.10233
ENSG00000188305	PEAK3	0.726129	4.07468	-4.35785	2.24e-05	0.000229745	2.21183
ENSG00000147535	PLPP5	-0.640563	3.85418	4.35784	2.24e-05	0.000229745	2.18415
ENSG00000106686	SPATA6L	-0.715294	2.56556	4.35673	2.25e-05	0.000230397	2.31071
ENSG00000160408	ST6GALNAC6	-0.733049	3.37192	4.35648	2.26e-05	0.000230397	2.22082
ENSG00000204104	TRAF3IP1	-1.05117	2.91871	4.35642	2.26e-05	0.000230397	2.26138
ENSG00000104823	ECH1	-0.675445	5.1464	4.3563	2.26e-05	0.000230397	2.08911
ENSG00000175899	A2M	-1.1623	2.85165	4.35622	2.26e-05	0.000230397	2.26406
ENSG00000184154	LRTOMT	-0.983151	4.04992	4.3547	2.27e-05	0.000231627	2.14729
ENSG00000197180	AC244090.1	-1.07472	1.62275	4.35455	2.27e-05	0.000231627	2.38946
ENSG00000114942	EEF1B2	-0.623157	5.94725	4.35381	2.28e-05	0.000232159	2.05689
ENSG00000138670	RASGEF1B	0.702269	6.72903	-4.35341	2.28e-05	0.000232366	2.05131
ENSG00000169398	PTK2	-0.744729	4.66668	4.35213	2.3e-05	0.000233415	2.09702
ENSG00000105329	TGFB1	0.536768	7.01289	-4.35041	2.31e-05	0.000234738	2.03659
ENSG00000285258	ATXN7	1.12782	2.57326	-4.35038	2.31e-05	0.000234738	2.36568
ENSG00000149428	HYOU1	-0.604812	5.06572	4.34911	2.33e-05	0.000235785	2.06531
ENSG00000213281	NRAS	0.762294	3.80198	-4.34887	2.33e-05	0.000235838	2.20251
ENSG00000149084	HSD17B12	-0.558995	4.78295	4.34674	2.35e-05	0.000237731	2.07138
ENSG00000124380	SNRNP27	0.652071	4.33291	-4.34278	2.39e-05	0.000241446	2.12448
ENSG00000163666	HESX1	1.56901	1.77761	-4.34123	2.4e-05	0.000242801	2.40393
ENSG00000177738	AC025171.1	0.987743	2.26018	-4.34082	2.41e-05	0.000243033	2.34512
ENSG00000139428	MMAB	-0.899309	2.2255	4.33745	2.44e-05	0.000246231	2.26759
ENSG00000140398	NEIL1	-0.838943	2.76598	4.33718	2.44e-05	0.000246316	2.20808
ENSG00000049540	ELN	-0.98134	3.76757	4.33596	2.45e-05	0.000247359	2.09879
ENSG00000103365	GGA2	-0.638932	4.9961	4.33572	2.46e-05	0.000247397	2.01609
ENSG00000228106	AL392172.1	-1.42142	1.72136	4.33556	2.46e-05	0.000247397	2.2921
ENSG00000084693	AGBL5	-0.797541	2.17364	4.33464	2.47e-05	0.000248136	2.2643
ENSG00000095970	TREM2	-1.20687	1.8964	4.33319	2.48e-05	0.000249435	2.27741
ENSG00000177674	AGTRAP	0.568156	6.50485	-4.33223	2.49e-05	0.000250192	1.97064
ENSG00000105223	PLD3	-0.717174	5.86847	4.33208	2.49e-05	0.000250192	1.9734
ENSG00000172301	COPRS	-0.879346	2.54997	4.33164	2.5e-05	0.000250453	2.20664
ENSG00000138640	FAM13A	-0.838412	3.22975	4.33053	2.51e-05	0.000251406	2.13262
ENSG00000250510	GPR162	-1.00685	2.36669	4.33017	2.51e-05	0.000251478	2.22084
ENSG00000006016	CRLF1	-0.940303	1.71474	4.33009	2.51e-05	0.000251478	2.29402
ENSG00000253838	AC007991.2	3.4935	2.29162	-4.3293	2.52e-05	0.000252103	2.36691
ENSG00000131848	ZSCAN5A	-0.979505	3.13665	4.32901	2.53e-05	0.00025222	2.133
ENSG00000112242	E2F3	0.582377	4.35196	-4.32843	2.53e-05	0.000252626	2.06439
ENSG00000144118	RALB	0.539209	7.53441	-4.32805	2.54e-05	0.000252832	1.94792
ENSG00000130755	GMFG	0.460793	8.3414	-4.32733	2.54e-05	0.000253387	1.94673
ENSG00000148303	RPL7A	-0.560958	7.73239	4.32694	2.55e-05	0.000253603	1.94473
ENSG00000112303	VNN2	0.990654	8.12131	-4.32668	2.55e-05	0.000253686	1.94316
ENSG00000124688	MAD2L1BP	0.743657	3.50646	-4.32583	2.56e-05	0.000254384	2.14817
ENSG00000186329	TMEM212	-0.998776	2.97594	4.32509	2.57e-05	0.000254961	2.13538
ENSG00000184588	PDE4B	0.763202	7.20972	-4.3242	2.58e-05	0.000255702	1.93423
ENSG00000181322	NME9	-0.886416	1.53427	4.32396	2.58e-05	0.000255766	2.2841
ENSG00000127084	FGD3	0.740802	6.21738	-4.3212	2.61e-05	0.000258476	1.93501
ENSG00000172007	RAB33B	0.710721	3.15748	-4.32091	2.61e-05	0.00025859	2.1681
ENSG00000166900	STX3	0.536304	7.35268	-4.31619	2.66e-05	0.000263366	1.90216
ENSG00000138162	TACC2	-0.900415	3.68195	4.31607	2.66e-05	0.000263366	2.03188
ENSG00000067141	NEO1	-1.05376	1.30314	4.31492	2.68e-05	0.000264412	2.26346
ENSG00000104413	ESRP1	-0.977871	1.57376	4.31116	2.72e-05	0.000268305	2.23206
ENSG00000163660	CCNL1	0.511037	8.63859	-4.31058	2.72e-05	0.000268697	1.88325
ENSG00000169230	PRELID1	0.418225	7.0003	-4.31044	2.72e-05	0.000268697	1.88092
ENSG00000113368	LMNB1	0.754687	7.69498	-4.30969	2.73e-05	0.000269276	1.87677
ENSG00000244482	LILRA6	0.69603	7.05315	-4.30932	2.74e-05	0.000269276	1.87714
ENSG00000184988	TMEM106A	0.66973	4.78078	-4.30929	2.74e-05	0.000269276	1.95631
ENSG00000148843	PDCD11	-0.797624	2.41221	4.30919	2.74e-05	0.000269276	2.14296
ENSG00000272277	AL031963.3	1.26841	2.12431	-4.30854	2.75e-05	0.000269792	2.24333
ENSG00000273032	DGCR9	0.780201	4.47526	-4.30803	2.75e-05	0.00027015	1.98266
ENSG00000173930	SLCO4C1	0.762232	2.42702	-4.30594	2.78e-05	0.000272267	2.1881
ENSG00000223799	IL10RB-DT	0.643884	3.86152	-4.29902	2.85e-05	0.000279857	2.00221
ENSG00000213889	PPM1N	0.865593	3.89301	-4.29791	2.87e-05	0.000280912	2.00294
ENSG00000164053	ATRIP	0.885852	1.83868	-4.29612	2.89e-05	0.000282764	2.20722
ENSG00000138756	BMP2K	0.640127	5.06209	-4.29573	2.89e-05	0.000283007	1.88389
ENSG00000142949	PTPRF	-1.22991	2.83266	4.29511	2.9e-05	0.000283508	2.03063
ENSG00000103356	EARS2	-0.831104	1.91186	4.29135	2.95e-05	0.000287677	2.12178
ENSG00000172936	MYD88	0.526301	7.66045	-4.29051	2.96e-05	0.000288447	1.80249
ENSG00000032742	IFT88	-0.749855	2.54732	4.29032	2.96e-05	0.000288463	2.05878
ENSG00000164329	TENT2	0.531283	5.77414	-4.2891	2.97e-05	0.00028968	1.82005
ENSG00000100416	TRMU	-0.605284	3.41039	4.28876	2.98e-05	0.000289851	1.96156
ENSG00000156136	DCK	0.795306	3.11421	-4.2886	2.98e-05	0.000289851	2.0479
ENSG00000116001	TIA1	0.727779	4.94896	-4.28663	3e-05	0.000291888	1.85866
ENSG00000172366	MCRIP2	-0.840136	2.5374	4.28652	3e-05	0.000291888	2.04082
ENSG00000270972	AC136475.9	1.92901	3.91143	-4.28592	3.01e-05	0.000292388	2.01375
ENSG00000106853	PTGR1	-0.65814	3.48069	4.28489	3.02e-05	0.000293402	1.93779
ENSG00000160194	NDUFV3	-0.58815	2.52733	4.28035	3.08e-05	0.000298647	2.02486
ENSG00000106829	TLE4	0.493462	6.6163	-4.28009	3.08e-05	0.000298747	1.76702
ENSG00000156508	EEF1A1	-0.58175	10.0461	4.27982	3.09e-05	0.000298858	1.78112
ENSG00000116641	DOCK7	-0.853606	4.43002	4.27848	3.1e-05	0.000300238	1.82544
ENSG00000162174	ASRGL1	-0.982657	2.05331	4.27832	3.11e-05	0.000300238	2.05783
ENSG00000259330	INAFM2	0.68911	3.99646	-4.27351	3.17e-05	0.000305938	1.88922
ENSG00000118518	RNF146	0.610127	4.78849	-4.27296	3.17e-05	0.000306398	1.81448
ENSG00000244734	HBB	-2.06189	3.65567	4.27183	3.19e-05	0.000307594	1.84936
ENSG00000154305	MIA3	0.577809	5.95238	-4.27101	3.2e-05	0.000308386	1.74571
ENSG00000171155	C1GALT1C1	0.913712	3.22681	-4.27078	3.2e-05	0.000308457	1.97357
ENSG00000247271	ZBED5-AS1	-0.756875	2.39292	4.27039	3.21e-05	0.000308716	1.99373
ENSG00000139718	SETD1B	0.532111	3.91577	-4.27018	3.21e-05	0.000308758	1.87832
ENSG00000183741	CBX6	0.615246	4.05039	-4.26859	3.23e-05	0.00031053	1.86364
ENSG00000163882	POLR2H	-0.788274	3.395	4.26782	3.24e-05	0.000311277	1.87784
ENSG00000230937	MIR205HG	-1.00244	2.50182	4.26678	3.25e-05	0.000312363	1.96563
ENSG00000143452	HORMAD1	1.1801	1.87258	-4.26523	3.27e-05	0.000314114	2.09931
ENSG00000122877	EGR2	0.823215	5.30604	-4.26488	3.28e-05	0.00031433	1.75462
ENSG00000172780	RAB43	0.542921	5.0543	-4.26311	3.3e-05	0.000316366	1.75671
ENSG00000110619	CARS1	0.436153	5.40568	-4.26214	3.32e-05	0.000317387	1.72979
ENSG00000125868	DSTN	-0.783753	4.39697	4.26174	3.32e-05	0.000317665	1.76509
ENSG00000075275	CELSR1	-0.95987	2.47978	4.26063	3.34e-05	0.000318872	1.94477
ENSG00000132470	ITGB4	-0.941455	3.44469	4.25984	3.35e-05	0.000319667	1.839
ENSG00000187017	ESPN	-1.43761	1.52545	4.25884	3.36e-05	0.000320731	2.02597
ENSG00000165168	CYBB	0.832978	7.28445	-4.25531	3.41e-05	0.000324917	1.66829
ENSG00000136840	ST6GALNAC4	-0.885904	3.04391	4.25528	3.41e-05	0.000324917	1.86398
ENSG00000275441	AC020765.2	1.34414	1.60885	-4.25305	3.44e-05	0.000327626	2.07232
ENSG00000132613	MTSS2	-1.09838	2.51634	4.25236	3.45e-05	0.000328303	1.90361
ENSG00000140025	EFCAB11	-0.95021	2.04229	4.25029	3.48e-05	0.000330826	1.95595
ENSG00000100365	NCF4	0.528258	7.23064	-4.24856	3.5e-05	0.000332912	1.64192
ENSG00000100385	IL2RB	1.21416	3.30073	-4.24612	3.54e-05	0.00033598	1.87986
ENSG00000138767	CNOT6L	0.702047	3.99265	-4.24565	3.54e-05	0.00033629	1.78787
ENSG00000175550	DRAP1	0.84221	6.64139	-4.24545	3.55e-05	0.00033629	1.63619
ENSG00000099139	PCSK5	-2.29947	6.10092	4.24536	3.55e-05	0.00033629	1.63917
ENSG00000173706	HEG1	0.978617	3.22428	-4.2442	3.57e-05	0.000337626	1.87397
ENSG00000197381	ADARB1	0.966825	3.77831	-4.24355	3.57e-05	0.000338269	1.81544
ENSG00000197771	MCMBP	0.447696	4.7043	-4.24304	3.58e-05	0.000338725	1.70171
ENSG00000233098	CCDC144NL-AS1	-1.12283	2.13175	4.24126	3.61e-05	0.000340924	1.90257
ENSG00000100592	DAAM1	-0.743842	2.8714	4.23965	3.63e-05	0.000342699	1.82847
ENSG00000132297	HHLA1	-1.32121	1.79705	4.23963	3.63e-05	0.000342699	1.93042
ENSG00000272669	AL021707.6	1.00342	5.77424	-4.23906	3.64e-05	0.000343245	1.6389
ENSG00000165030	NFIL3	0.703485	6.80101	-4.23788	3.66e-05	0.000344629	1.60441
ENSG00000101974	ATP11C	0.796664	3.1614	-4.23481	3.7e-05	0.000348683	1.83529
ENSG00000204394	VARS1	-0.64009	3.44939	4.23447	3.71e-05	0.000348918	1.74721
ENSG00000215187	FAM166B	-1.22526	1.70967	4.23394	3.72e-05	0.000349416	1.91675
ENSG00000258994	LINC02309	-1.68757	2.66555	4.23171	3.75e-05	0.00035232	1.79849
ENSG00000136854	STXBP1	-0.817588	2.05007	4.23009	3.77e-05	0.000354057	1.87923
ENSG00000117419	ERI3	-0.927915	2.2592	4.23009	3.77e-05	0.000354057	1.85287
ENSG00000136868	SLC31A1	-0.535361	4.19045	4.22996	3.78e-05	0.000354057	1.66507
ENSG00000169435	RASSF6	-0.963697	1.66908	4.22958	3.78e-05	0.000354354	1.92009
ENSG00000136754	ABI1	0.561411	5.65832	-4.22735	3.82e-05	0.000357153	1.58824
ENSG00000181804	SLC9A9	1.03286	2.0743	-4.22711	3.82e-05	0.000357153	1.9338
ENSG00000121797	CCRL2	0.801201	7.43959	-4.2271	3.82e-05	0.000357153	1.55985
ENSG00000142546	NOSIP	0.443023	4.91684	-4.22684	3.82e-05	0.000357286	1.62347
ENSG00000223552	CCR5AS	1.11138	3.64393	-4.22622	3.83e-05	0.000357915	1.77122
ENSG00000173281	PPP1R3B	0.765492	5.27256	-4.22337	3.88e-05	0.000361701	1.5979
ENSG00000106462	EZH2	0.87831	3.21579	-4.22326	3.88e-05	0.000361701	1.7951
ENSG00000095951	HIVEP1	0.5703	6.37253	-4.22299	3.88e-05	0.00036184	1.55225
ENSG00000118257	NRP2	-0.597363	4.86638	4.22247	3.89e-05	0.000362345	1.58773
ENSG00000127954	STEAP4	0.80615	6.03634	-4.22205	3.9e-05	0.000362705	1.5596
ENSG00000145284	SCD5	-0.883028	1.94132	4.22053	3.92e-05	0.000364582	1.85676
ENSG00000127483	HP1BP3	-0.404129	5.68328	4.22042	3.92e-05	0.000364582	1.54908
ENSG00000100014	SPECC1L	0.68847	4.11522	-4.2197	3.94e-05	0.000365381	1.67314
ENSG00000248476	BACH1-IT1	0.890497	3.72998	-4.21899	3.95e-05	0.000366171	1.71839
ENSG00000196419	XRCC6	-0.503861	5.97354	4.21576	4e-05	0.000370706	1.52475
ENSG00000196787	H2AC11	1.10349	2.10519	-4.214	4.03e-05	0.000373079	1.89382
ENSG00000158089	GALNT14	1.15179	3.55439	-4.21238	4.05e-05	0.000375242	1.72879
ENSG00000105058	FAM32A	0.483198	4.80079	-4.21124	4.07e-05	0.000376712	1.57428
ENSG00000158869	FCER1G	0.500601	10.4468	-4.20979	4.1e-05	0.000378498	1.51308
ENSG00000079974	RABL2B	-0.763725	3.73567	4.20971	4.1e-05	0.000378498	1.62179
ENSG00000168769	TET2	0.56668	6.37161	-4.20929	4.1e-05	0.000378874	1.50018
ENSG00000186111	PIP5K1C	-0.647114	4.15465	4.20729	4.14e-05	0.000381664	1.57793
ENSG00000124659	TBCC	0.708811	2.72412	-4.20708	4.14e-05	0.000381731	1.78106
ENSG00000116898	MRPS15	-0.626479	3.84765	4.20513	4.17e-05	0.00038446	1.59904
ENSG00000135999	EPC2	0.472503	4.09575	-4.20495	4.18e-05	0.000384466	1.61
ENSG00000276644	DACH1	0.895612	1.83278	-4.20279	4.21e-05	0.000387544	1.86318
ENSG00000157593	SLC35B2	0.650012	4.10289	-4.20179	4.23e-05	0.000388837	1.60472
ENSG00000275560	AC008115.3	1.17275	2.82008	-4.19821	4.29e-05	0.000394174	1.7565
ENSG00000139572	GPR84	1.09091	6.73165	-4.19738	4.3e-05	0.000395215	1.45392
ENSG00000177613	CSTF2T	0.872327	2.576	-4.19699	4.31e-05	0.000395573	1.76925
ENSG00000109790	KLHL5	0.520504	4.14751	-4.19517	4.34e-05	0.000398177	1.57051
ENSG00000117010	ZNF684	1.13785	2.31646	-4.19181	4.4e-05	0.000403299	1.79421
ENSG00000135632	SMYD5	-0.988922	1.50435	4.19064	4.42e-05	0.000404908	1.78202
ENSG00000258315	C17orf49	0.773473	5.19053	-4.18876	4.46e-05	0.000407687	1.47042
ENSG00000116824	CD2	1.33595	2.70182	-4.18732	4.48e-05	0.00040961	1.73044
ENSG00000129187	DCTD	-0.662545	3.51887	4.18724	4.48e-05	0.00040961	1.56331
ENSG00000144843	ADPRH	0.833845	3.20389	-4.18679	4.49e-05	0.000410074	1.65284
ENSG00000275278	AC012150.2	1.29426	1.44952	-4.18475	4.53e-05	0.000413146	1.82783
ENSG00000198018	ENTPD7	0.708311	3.24939	-4.18458	4.53e-05	0.000413146	1.63438
ENSG00000027847	B4GALT7	-0.966144	2.40045	4.18217	4.57e-05	0.000416855	1.65416
ENSG00000105248	YJU2	0.781017	2.59651	-4.1801	4.61e-05	0.000420035	1.6937
ENSG00000245750	DRAIC	-0.92198	2.76318	4.17764	4.66e-05	0.000423885	1.60062
ENSG00000133030	MPRIP	-0.562545	5.30276	4.17714	4.67e-05	0.000424448	1.39601
ENSG00000118162	KPTN	1.00476	3.08852	-4.17683	4.67e-05	0.000424668	1.64376
ENSG00000242808	SOX2-OT	-0.953721	3.97807	4.17601	4.69e-05	0.000425778	1.46973
ENSG00000157985	AGAP1	-0.95598	1.82875	4.17548	4.7e-05	0.000426383	1.69421
ENSG00000231964	AL731567.1	1.10637	4.55012	-4.17504	4.71e-05	0.000426569	1.48535
ENSG00000099814	CEP170B	-0.946273	1.77625	4.17503	4.71e-05	0.000426569	1.69967
ENSG00000213853	EMP2	-0.613933	3.05073	4.17419	4.72e-05	0.000427706	1.56307
ENSG00000248932	AC046134.2	-1.10121	1.5956	4.17401	4.73e-05	0.000427729	1.71035
ENSG00000075239	ACAT1	-0.596429	4.3538	4.1726	4.75e-05	0.000429849	1.43301
ENSG00000166582	CENPV	-1.05878	1.54482	4.17232	4.76e-05	0.000430038	1.70747
ENSG00000166833	NAV2	-1.09961	2.13764	4.17163	4.77e-05	0.000430931	1.64508
ENSG00000115073	ACTR1B	-0.613752	2.98609	4.17078	4.79e-05	0.000432097	1.55888
ENSG00000142798	HSPG2	-1.02074	2.44442	4.16724	4.86e-05	0.000437951	1.59486
ENSG00000154781	CCDC174	0.674081	3.56543	-4.16681	4.86e-05	0.000438403	1.53184
ENSG00000008516	MMP25	1.02008	7.74134	-4.16597	4.88e-05	0.00043957	1.32801
ENSG00000077327	SPAG6	-1.08885	2.1864	4.16555	4.89e-05	0.00044001	1.6169
ENSG00000188352	FOCAD	-0.692187	3.63581	4.16241	4.95e-05	0.000445247	1.45711
ENSG00000196262	PPIA	-0.463454	8.17276	4.16133	4.97e-05	0.000446869	1.31298
ENSG00000233901	LINC01503	-0.717188	3.55856	4.15984	5e-05	0.000449213	1.45368
ENSG00000184640	SEPTIN9	-0.444101	6.99748	4.15941	5.01e-05	0.000449687	1.30334
ENSG00000283633	AP000547.3	-0.959034	3.2311	4.15758	5.05e-05	0.000452667	1.47241
ENSG00000204936	CD177	1.43923	8.22988	-4.15733	5.05e-05	0.000452806	1.2962
ENSG00000122565	CBX3	0.430984	5.40184	-4.15712	5.05e-05	0.000452878	1.33129
ENSG00000168781	PPIP5K1	-0.820405	3.85196	4.15597	5.08e-05	0.000454661	1.40776
ENSG00000117266	CDK18	-0.856359	2.44012	4.15519	5.09e-05	0.000455754	1.55729
ENSG00000068784	SRBD1	0.774754	3.76237	-4.15499	5.1e-05	0.000455812	1.4742
ENSG00000134759	ELP2	-0.63197	3.922	4.15469	5.1e-05	0.000456064	1.40209
ENSG00000243509	TNFRSF6B	1.313	2.26371	-4.15337	5.13e-05	0.000458115	1.65656
ENSG00000101265	RASSF2	0.725147	6.63022	-4.15322	5.13e-05	0.000458115	1.2857
ENSG00000143641	GALNT2	0.576609	4.90874	-4.15066	5.19e-05	0.00046248	1.33961
ENSG00000158234	FAIM	-0.972574	1.60262	4.14889	5.22e-05	0.000465174	1.61992
ENSG00000174776	WDR49	-1.013	2.08066	4.14887	5.22e-05	0.000465174	1.56971
ENSG00000134070	IRAK2	0.824587	6.47173	-4.14839	5.23e-05	0.000465739	1.27081
ENSG00000180233	ZNRF2	0.501996	4.3852	-4.14818	5.24e-05	0.000465822	1.36943
ENSG00000170144	HNRNPA3	-0.324536	6.51857	4.14752	5.25e-05	0.00046673	1.2609
ENSG00000124357	NAGK	0.575293	6.82028	-4.14701	5.26e-05	0.000467355	1.25947
ENSG00000176087	SLC35A4	0.591784	4.41201	-4.14602	5.28e-05	0.00046889	1.36351
ENSG00000278970	HEIH	0.632331	5.16083	-4.14413	5.32e-05	0.000472105	1.30063
ENSG00000215068	AC025171.2	0.73382	4.69215	-4.14337	5.34e-05	0.000473224	1.33648
ENSG00000130038	CRACR2A	0.509571	2.98062	-4.1421	5.37e-05	0.000475291	1.49417
ENSG00000165309	ARMC3	-1.11683	2.34865	4.14186	5.37e-05	0.000475426	1.51099
ENSG00000197826	CFAP299	-1.20472	1.26268	4.13827	5.45e-05	0.000481704	1.60556
ENSG00000226026	AC092802.2	-0.938985	2.91079	4.13822	5.45e-05	0.000481704	1.43776
ENSG00000138600	SPPL2A	0.484167	6.7154	-4.13706	5.47e-05	0.000483609	1.22262
ENSG00000203778	FAM229B	-1.17331	1.38092	4.13274	5.57e-05	0.000491622	1.58163
ENSG00000117519	CNN3	-1.00663	2.26477	4.13227	5.58e-05	0.000492216	1.48722
ENSG00000175198	PCCA	-0.599981	3.16514	4.1315	5.6e-05	0.000493397	1.39315
ENSG00000068394	GPKOW	0.640464	2.78869	-4.13074	5.61e-05	0.000494541	1.48404
ENSG00000118894	EEF2KMT	-0.724535	2.8809	4.12892	5.65e-05	0.000497737	1.4134
ENSG00000086015	MAST2	-0.64967	3.2356	4.12878	5.66e-05	0.000497737	1.37279
ENSG00000275385	CCL18	-1.22456	5.38744	4.12851	5.66e-05	0.000497955	1.20804
ENSG00000144668	ITGA9	0.915537	1.7017	-4.12815	5.67e-05	0.000498328	1.59384
ENSG00000143226	FCGR2A	0.444161	9.59121	-4.12645	5.71e-05	0.000501365	1.19078
ENSG00000160472	TMEM190	-1.50009	1.80305	4.12624	5.71e-05	0.00050144	1.50288
ENSG00000163093	BBS5	-0.789585	2.53158	4.12404	5.76e-05	0.000505378	1.43317
ENSG00000185624	P4HB	-0.412363	7.45675	4.12393	5.77e-05	0.000505378	1.17011
ENSG00000157388	CACNA1D	-1.08798	2.25019	4.12155	5.82e-05	0.000509829	1.44674
ENSG00000224078	SNHG14	-0.844022	4.12128	4.12065	5.84e-05	0.00051131	1.2523
ENSG00000136286	MYO1G	0.66144	6.17857	-4.12026	5.85e-05	0.000511766	1.16962
ENSG00000163625	WDFY3	0.57853	7.4661	-4.11897	5.88e-05	0.000514044	1.15145
ENSG00000287192	AL031005.2	1.01541	1.53562	-4.1181	5.9e-05	0.000515466	1.57585
ENSG00000101220	C20orf27	-0.84073	2.22185	4.11717	5.92e-05	0.000517028	1.43999
ENSG00000254087	LYN	0.616563	8.7701	-4.11641	5.94e-05	0.000518232	1.14564
ENSG00000228742	LINC02577	-1.12524	2.00897	4.11529	5.97e-05	0.000520194	1.44493
ENSG00000113240	CLK4	0.531328	4.36965	-4.11499	5.97e-05	0.000520474	1.25156
ENSG00000120616	EPC1	0.505385	4.21945	-4.11459	5.98e-05	0.000520489	1.2613
ENSG00000180549	FUT7	1.07788	3.06731	-4.11459	5.98e-05	0.000520489	1.41657
ENSG00000255557	AP001266.2	1.23125	3.49228	-4.11449	5.99e-05	0.000520489	1.37894
ENSG00000166377	ATP9B	-0.728872	5.67122	4.11147	6.06e-05	0.000526383	1.13753
ENSG00000180096	SEPTIN1	0.824711	2.79175	-4.11093	6.07e-05	0.000527155	1.41306
ENSG00000267795	SMIM22	-1.23553	2.6732	4.10978	6.1e-05	0.000528914	1.3511
ENSG00000124155	PIGT	-0.490232	5.15066	4.10976	6.1e-05	0.000528914	1.15054
ENSG00000181163	NPM1	-0.55926	7.0674	4.10476	6.22e-05	0.000539075	1.09877
ENSG00000135968	GCC2	-0.533486	4.95518	4.10429	6.23e-05	0.000539739	1.13948
ENSG00000170231	FABP6	-1.0603	1.09611	4.10396	6.24e-05	0.000540088	1.49653
ENSG00000121879	PIK3CA	0.622666	3.96051	-4.10227	6.28e-05	0.00054333	1.24967
ENSG00000147050	KDM6A	0.555417	4.76528	-4.10181	6.29e-05	0.000543923	1.16916
ENSG00000123146	ADGRE5	0.562976	9.1747	-4.10167	6.3e-05	0.000543923	1.09402
ENSG00000168591	TMUB2	0.41758	4.75905	-4.10124	6.31e-05	0.000544477	1.16262
ENSG00000112759	SLC29A1	-0.881765	2.56868	4.09861	6.37e-05	0.000549798	1.33039
ENSG00000163600	ICOS	1.23301	1.46469	-4.09425	6.48e-05	0.000558669	1.49663
ENSG00000198053	SIRPA	0.453878	7.45634	-4.09421	6.48e-05	0.000558669	1.05915
ENSG00000063046	EIF4B	-0.429746	6.00332	4.09357	6.5e-05	0.00055972	1.06526
ENSG00000137145	DENND4C	-0.622424	3.57669	4.09098	6.57e-05	0.000565085	1.19738
ENSG00000101444	AHCY	-0.592839	3.3817	4.0907	6.57e-05	0.000565344	1.21839
ENSG00000134909	ARHGAP32	-0.80864	2.06389	4.0905	6.58e-05	0.000565415	1.35881
ENSG00000111696	NT5DC3	-0.804675	2.26983	4.08906	6.62e-05	0.000568274	1.33696
ENSG00000144908	ALDH1L1	-0.979091	1.81576	4.08733	6.66e-05	0.000571668	1.37112
ENSG00000158769	F11R	-0.540864	5.37599	4.08721	6.66e-05	0.000571668	1.05718
ENSG00000104856	RELB	0.557663	6.29286	-4.08685	6.67e-05	0.000572116	1.04191
ENSG00000213722	DDAH2	0.536309	6.48898	-4.0864	6.69e-05	0.000572768	1.03676
ENSG00000196776	CD47	0.53882	6.33768	-4.08542	6.71e-05	0.000574603	1.0355
ENSG00000124198	ARFGEF2	-0.717265	3.04221	4.08474	6.73e-05	0.000575776	1.23235
ENSG00000136874	STX17	0.62958	4.41705	-4.08302	6.77e-05	0.000579304	1.1307
ENSG00000064199	SPA17	-1.07189	1.61096	4.08256	6.79e-05	0.000579973	1.37559
ENSG00000277496	AL357033.4	0.867669	3.48598	-4.08229	6.79e-05	0.000580215	1.23668
ENSG00000198960	ARMCX6	0.748007	3.33658	-4.08179	6.81e-05	0.000580987	1.25092
ENSG00000198673	TAFA2	0.869672	5.32522	-4.07911	6.88e-05	0.000586745	1.05684
ENSG00000171617	ENC1	0.901597	2.5197	-4.07808	6.91e-05	0.000588377	1.33474
ENSG00000196911	KPNA5	-0.827585	2.27413	4.07808	6.91e-05	0.000588377	1.29802
ENSG00000164683	HEY1	-0.978731	1.82573	4.07779	6.91e-05	0.00058867	1.33588
ENSG00000172775	PSME3IP1	0.422491	5.87166	-4.07761	6.92e-05	0.000588702	1.01619
ENSG00000160679	CHTOP	0.448302	4.50815	-4.07539	6.98e-05	0.000593461	1.08791
ENSG00000183386	FHL3	0.715495	4.63749	-4.07465	7e-05	0.000594819	1.08434
ENSG00000107929	LARP4B	0.425844	5.80561	-4.07438	7.01e-05	0.000595053	1.00638
ENSG00000133706	LARS1	-0.525495	4.17962	4.07261	7.06e-05	0.000598828	1.07745
ENSG00000145107	TM4SF19	-1.04393	2.65031	4.07225	7.07e-05	0.000599298	1.21779
ENSG00000117115	PADI2	0.832094	6.12742	-4.07112	7.1e-05	0.000601556	0.991125
ENSG00000114933	INO80D	0.503306	3.45832	-4.07048	7.12e-05	0.000602691	1.18001
ENSG00000198755	RPL10A	-0.62827	6.7415	4.06609	7.24e-05	0.000612759	0.956207
ENSG00000175054	ATR	0.59867	3.81451	-4.06481	7.28e-05	0.000615442	1.12373
ENSG00000182093	GET1	-0.761978	2.94113	4.0635	7.31e-05	0.000618202	1.16252
ENSG00000119636	BBOF1	-1.12041	2.11439	4.06207	7.35e-05	0.000621286	1.24528
ENSG00000108219	TSPAN14	0.495739	6.93959	-4.06028	7.41e-05	0.000625242	0.935479
ENSG00000187726	DNAJB13	-0.919551	1.55085	4.05963	7.42e-05	0.000626435	1.30265
ENSG00000142185	TRPM2	0.722745	5.65876	-4.05941	7.43e-05	0.000626582	0.962575
ENSG00000120158	RCL1	-0.731105	2.42889	4.05777	7.48e-05	0.000630204	1.20214
ENSG00000206503	HLA-A	0.532967	10.1179	-4.05488	7.56e-05	0.000636776	0.93014
ENSG00000078967	UBE2D4	-1.12363	3.46476	4.0548	7.57e-05	0.000636776	1.06521
ENSG00000188559	RALGAPA2	0.680809	5.6317	-4.05418	7.58e-05	0.000637908	0.943129
ENSG00000184702	SEPTIN5	-0.890264	1.5338	4.05379	7.6e-05	0.000638362	1.28566
ENSG00000136758	YME1L1	0.473577	5.3096	-4.05367	7.6e-05	0.000638362	0.951576
ENSG00000093217	XYLB	-0.819428	1.74581	4.05339	7.61e-05	0.000638664	1.26374
ENSG00000242086	MUC20-OT1	-0.625522	6.63301	4.05137	7.67e-05	0.000643308	0.902441
ENSG00000162571	TTLL10	-1.24549	2.19563	4.04995	7.71e-05	0.00064648	1.18563
ENSG00000133315	MACROD1	-1.17808	1.50155	4.04883	7.74e-05	0.000648897	1.2573
ENSG00000143653	SCCPDH	-0.912835	2.28279	4.04463	7.87e-05	0.000659213	1.16514
ENSG00000151883	PARP8	0.58298	6.56328	-4.04431	7.88e-05	0.000659392	0.880758
ENSG00000179241	LDLRAD3	0.839483	3.38621	-4.04424	7.88e-05	0.000659392	1.10789
ENSG00000249279	LINC02057	-1.1471	1.71992	4.04249	7.94e-05	0.000663469	1.21897
ENSG00000104936	DMPK	-0.920835	2.51072	4.04131	7.97e-05	0.000666115	1.12701
ENSG00000167110	GOLGA2	-0.641021	5.29042	4.03959	8.03e-05	0.000670192	0.883883
ENSG00000137491	SLCO2B1	-0.987464	4.6477	4.03871	8.06e-05	0.000672072	0.909834
ENSG00000182165	TP53TG1	-0.671838	2.47312	4.03817	8.07e-05	0.000673062	1.12676
ENSG00000107537	PHYH	-0.823296	1.86946	4.03705	8.11e-05	0.00067558	1.18951
ENSG00000148908	RGS10	0.718379	4.52527	-4.03624	8.13e-05	0.000677272	0.952982
ENSG00000065615	CYB5R4	0.600589	5.96821	-4.03594	8.14e-05	0.000677646	0.862504
ENSG00000081377	CDC14B	-0.978148	1.2797	4.03505	8.17e-05	0.000679588	1.23905
ENSG00000122642	FKBP9	-0.87959	3.218	4.03376	8.21e-05	0.000682579	1.01829
ENSG00000173171	MTX1	0.583659	5.68664	-4.03243	8.26e-05	0.000685674	0.85924
ENSG00000198840	MT-ND3	-0.716952	11.4736	4.03133	8.29e-05	0.000688202	0.8616
ENSG00000166228	PCBD1	-0.722829	3.97435	4.03079	8.31e-05	0.000689206	0.936455
ENSG00000139197	PEX5	-0.689544	2.77656	4.03041	8.32e-05	0.000689804	1.06594
ENSG00000198355	PIM3	0.529594	8.42605	-4.03008	8.33e-05	0.000690256	0.824407
ENSG00000141959	PFKL	-0.587182	5.07837	4.02839	8.39e-05	0.000694389	0.852384
ENSG00000250303	LINC02762	-1.15308	2.56373	4.02769	8.41e-05	0.000695825	1.06574
ENSG00000040531	CTNS	0.611302	4.24113	-4.02685	8.44e-05	0.000697676	0.940332
ENSG00000168958	MFF	0.532157	4.71884	-4.02616	8.46e-05	0.000699106	0.892538
ENSG00000179915	NRXN1	-1.61127	1.38343	4.02561	8.48e-05	0.000700178	1.17756
ENSG00000106785	TRIM14	0.817494	4.50272	-4.02366	8.54e-05	0.00070506	0.912232
ENSG00000275835	TUBGCP5	-0.730258	1.83481	4.02207	8.59e-05	0.00070898	1.14342
ENSG00000162433	AK4	0.768079	3.72782	-4.02173	8.61e-05	0.000709482	0.985265
ENSG00000180398	MCFD2	-0.493865	4.45595	4.02058	8.64e-05	0.00071182	0.863676
ENSG00000158270	COLEC12	-0.980145	2.71966	4.02057	8.64e-05	0.00071182	1.02378
ENSG00000196954	CASP4	0.543383	7.9793	-4.01964	8.68e-05	0.000713603	0.784509
ENSG00000100033	PRODH	-0.97315	1.56846	4.0196	8.68e-05	0.000713603	1.15623
ENSG00000259367	AC087286.2	1.10874	2.36744	-4.01896	8.7e-05	0.000714952	1.14316
ENSG00000126858	RHOT1	0.523686	4.75997	-4.01668	8.78e-05	0.000720865	0.855676
ENSG00000112096	SOD2	0.613061	12.6208	-4.01428	8.86e-05	0.000726911	0.805199
ENSG00000083457	ITGAE	-0.566959	3.90376	4.01421	8.86e-05	0.000726911	0.885081
ENSG00000108602	ALDH3A1	-1.24609	1.93145	4.01319	8.9e-05	0.000729331	1.08754
ENSG00000113615	SEC24A	0.747107	4.03224	-4.01144	8.96e-05	0.00073385	0.909603
ENSG00000147955	SIGMAR1	-0.759391	2.14287	4.01107	8.97e-05	0.000734442	1.06393
ENSG00000052126	PLEKHA5	-0.739303	2.69797	4.01079	8.98e-05	0.000734796	1.00185
ENSG00000123977	DAW1	-0.930573	2.17608	4.01031	9e-05	0.00073571	1.05222
ENSG00000128394	APOBEC3F	0.95195	2.97386	-4.00782	9.08e-05	0.000742377	1.02694
ENSG00000188536	HBA2	-2.02392	3.95502	4.00755	9.09e-05	0.000742695	0.838367
ENSG00000003436	TFPI	-0.628419	3.23221	4.00734	9.1e-05	0.00074284	0.930394
ENSG00000150625	GPM6A	-1.03556	1.91489	4.00677	9.12e-05	0.000744036	1.07104
ENSG00000162614	NEXN	1.04716	2.61122	-4.00435	9.21e-05	0.000750584	1.07045
ENSG00000234745	HLA-B	0.499532	11.275	-4.00277	9.26e-05	0.000754706	0.750681
ENSG00000156966	B3GNT7	-0.847207	3.03909	4.00155	9.31e-05	0.000757818	0.922501
ENSG00000204103	MAFB	0.687679	7.05967	-4.001	9.33e-05	0.000758968	0.718037
ENSG00000234465	PINLYP	-0.626113	2.19835	4.00038	9.35e-05	0.000760343	1.02374
ENSG00000144645	OSBPL10	-0.927372	2.05772	3.99953	9.38e-05	0.00076236	1.02699
ENSG00000134954	ETS1	0.635416	4.72451	-3.99839	9.42e-05	0.000765273	0.795246
ENSG00000185262	UBALD2	0.569043	7.47713	-3.9977	9.45e-05	0.000766141	0.704229
ENSG00000243176	AC092944.1	0.734776	2.42392	-3.99764	9.45e-05	0.000766141	1.04502
ENSG00000147145	LPAR4	-1.2214	1.53775	3.99761	9.45e-05	0.000766141	1.07047
ENSG00000100380	ST13	-0.494565	5.90504	3.99747	9.45e-05	0.000766141	0.713368
ENSG00000288075	AC108519.1	-0.855451	1.97043	3.99526	9.53e-05	0.000772239	1.02867
ENSG00000178719	GRINA	0.401836	8.85531	-3.99375	9.59e-05	0.000776271	0.694788
ENSG00000167113	COQ4	-0.745046	2.68292	3.99164	9.67e-05	0.000782159	0.931995
ENSG00000151023	ENKUR	-1.06411	1.64782	3.9914	9.68e-05	0.000782417	1.0416
ENSG00000179195	ZNF664	-0.70525	3.22438	3.99093	9.7e-05	0.000783358	0.867866
ENSG00000132589	FLOT2	0.58767	7.47921	-3.98926	9.76e-05	0.000787945	0.673522
ENSG00000172663	TMEM134	-0.779935	3.0822	3.98787	9.81e-05	0.000791691	0.870673
ENSG00000048740	CELF2	0.514254	5.75229	-3.9876	9.82e-05	0.000792037	0.691893
ENSG00000118690	ARMC2	-0.803207	1.78353	3.98526	9.91e-05	0.00079874	1.01213
ENSG00000251230	MIR3945HG	0.811683	7.37504	-3.98466	9.93e-05	0.000800117	0.657436
ENSG00000095319	NUP188	-0.653324	3.91886	3.98444	9.94e-05	0.00080031	0.773527
ENSG00000140988	RPS2	-0.471492	8.69564	3.98348	9.98e-05	0.000802771	0.659126
ENSG00000173020	GRK2	0.483348	6.82707	-3.98301	0.0001	0.000803765	0.653442
ENSG00000111913	RIPOR2	0.724619	8.02018	-3.98199	0.000100356	0.000806418	0.647362
ENSG00000224152	AC009506.2	0.799809	2.96348	-3.98097	0.000100751	0.000809108	0.928206
ENSG00000171132	PRKCE	0.725341	4.92734	-3.97953	0.000101315	0.000813104	0.713512
ENSG00000172215	CXCR6	0.989164	1.87299	-3.97938	0.000101371	0.000813104	1.04818
ENSG00000249348	UGDH-AS1	-1.00884	3.28758	3.97814	0.000101857	0.000816134	0.805624
ENSG00000106077	ABHD11	-0.762332	3.02651	3.9781	0.000101871	0.000816134	0.842953
ENSG00000135245	HILPDA	-1.17558	2.48501	3.97747	0.000102119	0.000817627	0.897029
ENSG00000167699	GLOD4	-0.585185	3.70763	3.97631	0.000102579	0.000820659	0.767516
ENSG00000050405	LIMA1	-0.674542	3.06337	3.9762	0.000102621	0.000820659	0.834443
ENSG00000275023	MLLT6	0.564879	7.35154	-3.97577	0.000102791	0.000821215	0.624772
ENSG00000258289	CHURC1	0.525579	4.77496	-3.97571	0.000102814	0.000821215	0.70493
ENSG00000112981	NME5	-1.09803	1.43457	3.97552	0.000102891	0.000821341	1.00785
ENSG00000174132	FAM174A	-0.902131	2.86824	3.9747	0.000103214	0.000823425	0.84268
ENSG00000225298	LINC00113	-1.23785	1.43646	3.97381	0.000103569	0.00082576	0.998749
ENSG00000181610	MRPS23	-0.692872	2.48887	3.97149	0.000104499	0.000832672	0.884691
ENSG00000172379	ARNT2	1.04184	2.70267	-3.97133	0.000104561	0.000832672	0.941187
ENSG00000116251	RPL22	-0.610255	5.63251	3.97092	0.000104726	0.000833494	0.622691
ENSG00000237892	KLF7-IT1	0.963144	3.24191	-3.97038	0.000104946	0.000834746	0.862596
ENSG00000154240	CEP112	-1.03773	2.04835	3.96834	0.00010577	0.000840798	0.915689
ENSG00000238057	ZEB2-AS1	1.14534	5.99432	-3.96662	0.000106472	0.000845868	0.620127
ENSG00000157578	LCA5L	-0.952543	1.46792	3.96637	0.000106577	0.000846199	0.978593
ENSG00000227155	AL161725.1	0.694009	4.08939	-3.96593	0.000106756	0.000847115	0.739192
ENSG00000269720	CCDC194	1.33323	2.01608	-3.96471	0.00010726	0.000850607	1.00053
ENSG00000082438	COBLL1	-1.00325	1.41993	3.96441	0.000107381	0.000851063	0.971943
ENSG00000162496	DHRS3	-0.735167	3.7137	3.96214	0.00010832	0.000857995	0.711304
ENSG00000130529	TRPM4	-0.735005	4.41025	3.96044	0.000109031	0.000863116	0.644589
ENSG00000197153	H3C12	1.53256	2.66236	-3.95986	0.000109276	0.000864536	0.933511
ENSG00000149256	TENM4	-1.12974	1.27174	3.95935	0.00010949	0.000865714	0.958091
ENSG00000274422	AC245060.5	-1.24313	2.82472	3.95865	0.000109785	0.000867535	0.783546
ENSG00000112531	QKI	0.388086	7.51334	-3.95444	0.000111571	0.00088113	0.547177
ENSG00000141934	PLPP2	-0.990634	2.78586	3.95382	0.000111837	0.0008827	0.776491
ENSG00000172270	BSG	-0.44064	7.15842	3.95308	0.000112154	0.000884468	0.542579
ENSG00000141698	NT5C3B	-0.841322	2.26453	3.95287	0.000112243	0.000884468	0.841013
ENSG00000221823	PPP3R1	0.477912	5.43156	-3.95283	0.00011226	0.000884468	0.578831
ENSG00000114209	PDCD10	0.599813	5.44522	-3.95225	0.000112513	0.000885939	0.578839
ENSG00000160255	ITGB2	0.519314	8.97698	-3.95194	0.000112645	0.000886453	0.543947
ENSG00000267461	AC079210.1	1.33318	1.42862	-3.95171	0.000112744	0.000886453	0.996364
ENSG00000154099	DNAAF1	1.05396	5.18569	-3.95163	0.000112778	0.000886453	0.604439
ENSG00000170485	NPAS2	-0.932491	1.67525	3.95033	0.000113343	0.000890206	0.897604
ENSG00000256525	POLG2	0.667261	3.56557	-3.95014	0.000113426	0.000890206	0.737692
ENSG00000162772	ATF3	0.824702	6.49229	-3.95007	0.000113456	0.000890206	0.540695
ENSG00000108106	UBE2S	0.738167	4.88097	-3.94974	0.000113597	0.000890791	0.610217
ENSG00000261617	LINC02177	0.863208	1.92555	-3.949	0.000113919	0.000892789	0.934429
ENSG00000243279	PRAF2	0.660643	3.50214	-3.9482	0.000114272	0.000895031	0.741341
ENSG00000163818	LZTFL1	-0.873057	2.58515	3.94702	0.000114789	0.000898553	0.783619
ENSG00000138796	HADH	-0.805845	1.9937	3.9456	0.000115414	0.000902915	0.847696
ENSG00000118263	KLF7	0.630709	5.79744	-3.94506	0.000115651	0.000904237	0.538115
ENSG00000058453	CROCC	-0.691888	4.48623	3.94451	0.000115898	0.000905635	0.581969
ENSG00000204396	VWA7	-0.982607	1.72772	3.94245	0.000116814	0.000912257	0.859065
ENSG00000128016	ZFP36	0.566149	10.9595	-3.94228	0.000116889	0.000912313	0.528402
ENSG00000250802	ZBED3-AS1	-0.770695	3.16394	3.94192	0.000117049	0.000913025	0.698095
ENSG00000182670	TTC3	-0.553193	4.37932	3.9417	0.000117148	0.000913264	0.583056
ENSG00000144283	PKP4	-0.745411	3.07764	3.94066	0.000117618	0.000916389	0.70333
ENSG00000147604	RPL7	-0.536819	7.40704	3.94002	0.000117903	0.000918071	0.495689
ENSG00000137944	KYAT3	0.732183	3.36251	-3.93963	0.000118081	0.000918921	0.725986
ENSG00000171109	MFN1	0.642147	4.26435	-3.93941	0.000118181	0.00091916	0.624679
ENSG00000185339	TCN2	0.849754	4.88089	-3.9392	0.000118274	0.000919349	0.576847
ENSG00000158473	CD1D	0.947338	1.94178	-3.93899	0.000118368	0.000919544	0.905949
ENSG00000234263	MAP3K5-AS1	1.00288	1.42325	-3.93834	0.000118662	0.000921292	0.942779
ENSG00000130559	CAMSAP1	-0.633514	4.19529	3.93806	0.000118793	0.000921768	0.583468
ENSG00000122042	UBL3	0.579954	4.29312	-3.93651	0.000119498	0.000926701	0.60693
ENSG00000066933	MYO9A	-0.605021	3.32447	3.93628	0.000119604	0.000926981	0.663906
ENSG00000175643	RMI2	0.793535	3.52268	-3.9354	0.000120006	0.000929561	0.702212
ENSG00000183484	GPR132	0.586363	5.45612	-3.93499	0.000120193	0.000930465	0.515732
ENSG00000153107	ANAPC1	-0.68096	2.84637	3.93351	0.000120876	0.000935206	0.705667
ENSG00000073008	PVR	-0.629641	2.82085	3.93334	0.000120952	0.000935253	0.709807
ENSG00000184465	WDR27	-0.949164	2.2595	3.93215	0.000121502	0.000938632	0.759865
ENSG00000089009	RPL6	-0.562472	7.10718	3.9321	0.00012153	0.000938632	0.467168
ENSG00000121486	TRMT1L	0.687772	3.27755	-3.93103	0.000122025	0.000941912	0.707686
ENSG00000064201	TSPAN32	0.87151	2.20426	-3.92998	0.000122516	0.00094515	0.829271
ENSG00000135655	USP15	0.564994	8.37969	-3.92828	0.000123314	0.00095076	0.4548
ENSG00000230873	STMND1	-0.818903	1.59087	3.92708	0.000123877	0.000954548	0.827351
ENSG00000183570	PCBP3	-1.1593	2.5771	3.92577	0.000124497	0.000958527	0.695586
ENSG00000228486	C2orf92	-0.782309	3.84391	3.92569	0.000124537	0.000958527	0.567238
ENSG00000197694	SPTAN1	-0.62429	5.90969	3.92466	0.000125027	0.000961739	0.449794
ENSG00000170142	UBE2E1	0.530776	5.99739	-3.92419	0.000125253	0.000962925	0.455175
ENSG00000257767	AC002996.1	-1.49217	1.59545	3.92322	0.000125717	0.000965929	0.789374
ENSG00000007944	MYLIP	0.731156	4.12562	-3.92301	0.000125819	0.000966158	0.585174
ENSG00000155099	PIP4P2	0.776355	4.3321	-3.92158	0.000126505	0.00097087	0.562643
ENSG00000090971	NAT14	-0.902875	1.37892	3.92017	0.000127187	0.000975538	0.818405
ENSG00000163738	MTHFD2L	-0.672038	2.45987	3.91818	0.000128152	0.000982378	0.697614
ENSG00000143222	UFC1	-0.586691	4.96831	3.91783	0.000128324	0.00098313	0.457736
ENSG00000125304	TM9SF2	0.460534	5.41649	-3.91721	0.00012863	0.000984907	0.450873
ENSG00000121653	MAPK8IP1	-0.897253	1.69869	3.91613	0.000129157	0.000988373	0.770939
ENSG00000074054	CLASP1	0.427721	4.74162	-3.91285	0.000130782	0.00100023	0.477204
ENSG00000167363	FN3K	-0.965669	1.49418	3.91126	0.000131576	0.00100573	0.782464
ENSG00000184898	RBM43	1.02366	1.95751	-3.91091	0.000131751	0.00100649	0.80291
ENSG00000145912	NHP2	-0.698158	3.75371	3.91007	0.000132172	0.00100885	0.52297
ENSG00000113013	HSPA9	-0.468065	5.70128	3.90999	0.000132211	0.00100885	0.402418
ENSG00000103888	CEMIP	1.1023	3.33446	-3.90958	0.000132416	0.00100983	0.64394
ENSG00000149089	APIP	-0.735165	2.67706	3.90926	0.000132577	0.00101046	0.638382
ENSG00000196096	SPAG16-DT	-0.841175	2.72119	3.90912	0.000132649	0.00101046	0.62903
ENSG00000168256	NKIRAS2	0.432558	4.41324	-3.90882	0.0001328	0.001011	0.491862
ENSG00000157259	GATAD1	-0.569176	2.91624	3.90868	0.000132872	0.001011	0.613785
ENSG00000129654	FOXJ1	-1.25537	2.60784	3.90638	0.000134037	0.00101928	0.623393
ENSG00000286307	AC017028.1	0.778283	1.84348	-3.90542	0.000134529	0.00102244	0.786334
ENSG00000159256	MORC3	0.508694	5.29706	-3.90504	0.00013472	0.0010233	0.415256
ENSG00000250041	AC069360.1	-0.844633	2.73567	3.90482	0.000134834	0.00102359	0.61152
ENSG00000251139	AC084871.2	0.900194	7.2395	-3.90426	0.000135122	0.00102519	0.368758
ENSG00000142937	RPS8	-0.55287	7.714	3.90279	0.000135879	0.00103013	0.362949
ENSG00000101343	CRNKL1	0.65335	3.12258	-3.9026	0.000135974	0.00103013	0.622027
ENSG00000273445	AC133644.2	0.999606	3.84327	-3.90254	0.000136006	0.00103013	0.550645
ENSG00000106263	EIF3B	-0.471183	4.49873	3.90189	0.000136343	0.0010321	0.432541
ENSG00000184012	TMPRSS2	-0.990299	2.32724	3.90159	0.000136499	0.0010327	0.645003
ENSG00000090382	LYZ	-0.634457	9.24642	3.90001	0.000137321	0.00103833	0.36458
ENSG00000181274	FRAT2	0.699733	5.07126	-3.89893	0.000137886	0.00104201	0.413286
ENSG00000135912	TTLL4	-0.623881	4.41963	3.89745	0.000138662	0.00104728	0.420075
ENSG00000188191	PRKAR1B	0.796079	2.22359	-3.89687	0.000138967	0.00104898	0.712347
ENSG00000039560	RAI14	-0.912006	2.30861	3.89584	0.000139511	0.00105249	0.630945
ENSG00000053371	AKR7A2	-0.749892	2.57937	3.89559	0.000139642	0.00105288	0.601421
ENSG00000144455	SUMF1	-0.414171	3.47943	3.89484	0.000140038	0.00105528	0.505554
ENSG00000153347	FAM81B	-1.10255	2.08027	3.89429	0.000140334	0.00105652	0.645698
ENSG00000267053	AC092296.2	-1.31166	1.45049	3.89423	0.000140362	0.00105652	0.710343
ENSG00000124789	NUP153	0.63474	3.81354	-3.89223	0.000141433	0.00106398	0.502093
ENSG00000160446	ZDHHC12	0.666176	3.36743	-3.8912	0.000141988	0.00106755	0.550194
ENSG00000152422	XRCC4	0.762247	2.78287	-3.89105	0.000142067	0.00106755	0.626125
ENSG00000274026	FAM27E3	-1.22002	1.51727	3.89019	0.00014253	0.00107042	0.694306
ENSG00000114656	KIAA1257	-0.630571	2.79921	3.88857	0.000143406	0.00107639	0.557358
ENSG00000089157	RPLP0	-0.675053	7.1303	3.88672	0.000144414	0.00108335	0.305065
ENSG00000158290	CUL4B	0.562135	3.85645	-3.886	0.000144808	0.00108569	0.474373
ENSG00000135917	SLC19A3	-0.857286	2.78616	3.88542	0.000145128	0.00108727	0.535185
ENSG00000275216	AL161431.1	-0.951632	2.38831	3.88525	0.000145222	0.00108727	0.585402
ENSG00000127463	EMC1	-0.466229	3.48881	3.88513	0.000145289	0.00108727	0.469176
ENSG00000198894	CIPC	-0.78919	2.59217	3.88503	0.000145345	0.00108727	0.562712
ENSG00000182866	LCK	1.1063	2.48645	-3.88345	0.000146212	0.00109315	0.65272
ENSG00000136682	CBWD2	0.809244	3.87925	-3.88297	0.000146478	0.00109452	0.469549
ENSG00000138942	RNF185	0.548036	4.24322	-3.88282	0.000146566	0.00109456	0.421238
ENSG00000116903	EXOC8	0.61564	3.08112	-3.88254	0.000146716	0.00109507	0.552999
ENSG00000183833	MAATS1	-0.931833	1.60423	3.88094	0.000147611	0.00110113	0.662053
ENSG00000142230	SAE1	0.498639	4.02292	-3.88024	0.000147999	0.00110341	0.431616
ENSG00000237499	WAKMAR2	0.790392	5.45089	-3.87736	0.000149619	0.00111486	0.31557
ENSG00000103381	CPPED1	0.633788	5.22311	-3.87675	0.000149966	0.00111683	0.322827
ENSG00000276368	H2AC14	1.53811	3.95997	-3.87599	0.000150395	0.0011194	0.476591
ENSG00000114544	SLC41A3	-0.736877	3.13537	3.87386	0.000151611	0.00112781	0.458842
ENSG00000232098	AC012313.1	-0.830072	2.8811	3.87187	0.000152757	0.00113561	0.479512
ENSG00000204252	HLA-DOA	-0.912346	2.75297	3.87174	0.00015283	0.00113561	0.489656
ENSG00000104312	RIPK2	0.638134	6.24776	-3.8715	0.000152969	0.00113601	0.262513
ENSG00000104859	CLASRP	0.4251	5.51801	-3.86978	0.000153969	0.0011428	0.277014
ENSG00000163393	SLC22A15	0.753816	4.22569	-3.86957	0.00015409	0.00114281	0.387856
ENSG00000251292	ERVH-1	-1.26631	1.15391	3.86948	0.000154142	0.00114281	0.657511
ENSG00000162129	CLPB	-0.646765	3.28692	3.86864	0.000154632	0.00114581	0.429373
ENSG00000138078	PREPL	-0.672204	3.05347	3.86827	0.000154845	0.00114675	0.452392
ENSG00000132153	DHX30	-0.504531	3.85072	3.86777	0.00015514	0.00114766	0.367616
ENSG00000273136	NBPF26	1.05712	4.44523	-3.86776	0.000155141	0.00114766	0.369575
ENSG00000198839	ZNF277	0.581095	4.1318	-3.86652	0.000155873	0.00115244	0.374383
ENSG00000179630	LACC1	0.727402	2.86828	-3.86402	0.000157347	0.0011627	0.51529
ENSG00000075624	ACTB	0.489245	13.0797	-3.86328	0.000157787	0.0011653	0.267892
ENSG00000197879	MYO1C	-0.633094	4.31681	3.86225	0.000158398	0.00116916	0.303538
ENSG00000144063	MALL	-0.852058	2.24934	3.86205	0.00015852	0.00116941	0.521186
ENSG00000181744	DIPK2A	0.656016	3.75714	-3.8618	0.000158667	0.00116985	0.404302
ENSG00000120688	WBP4	0.70523	2.38211	-3.85996	0.000159771	0.00117734	0.56418
ENSG00000130312	MRPL34	-0.812768	3.62434	3.85873	0.000160518	0.00118219	0.350789
ENSG00000115604	IL18R1	0.886942	6.65028	-3.85797	0.000160973	0.00118418	0.209925
ENSG00000165312	OTUD1	0.698096	6.12428	-3.85793	0.000160999	0.00118418	0.218036
ENSG00000166848	TERF2IP	0.380172	4.79344	-3.85784	0.000161055	0.00118418	0.277177
ENSG00000067221	STOML1	0.76335	2.19658	-3.85707	0.000161522	0.00118696	0.573687
ENSG00000162613	FUBP1	0.578872	5.33312	-3.85356	0.000163671	0.00120184	0.231527
ENSG00000174748	RPL15	-0.553359	7.43733	3.85346	0.000163728	0.00120184	0.18715
ENSG00000101966	XIAP	0.601744	5.20077	-3.85233	0.000164429	0.00120633	0.236347
ENSG00000244509	APOBEC3C	0.688445	3.33585	-3.85144	0.000164978	0.00120969	0.420311
ENSG00000129450	SIGLEC9	0.675194	6.17014	-3.85078	0.00016539	0.00121167	0.191745
ENSG00000183054	RGPD6	-0.663079	3.4507	3.85071	0.00016543	0.00121167	0.348016
ENSG00000064932	SBNO2	0.46386	8.26205	-3.85055	0.000165533	0.00121175	0.177727
ENSG00000138623	SEMA7A	0.740944	3.11343	-3.84957	0.000166145	0.00121557	0.434514
ENSG00000274213	AC015912.3	0.913864	6.90394	-3.8492	0.000166377	0.0012166	0.176026
ENSG00000106948	AKNA	0.494943	6.60546	-3.84755	0.000167413	0.0012235	0.170842
ENSG00000152936	LMNTD1	-1.02981	1.76453	3.84707	0.000167711	0.00122501	0.522003
ENSG00000109794	FAM149A	-0.943247	1.62622	3.84669	0.000167951	0.00122609	0.543303
ENSG00000184182	UBE2F	0.59514	5.55813	-3.84633	0.000168176	0.00122706	0.196409
ENSG00000111215	PRR4	-1.3694	2.47396	3.84551	0.000168699	0.0012302	0.423122
ENSG00000140479	PCSK6	-0.919047	1.82217	3.84435	0.000169436	0.0012349	0.509832
ENSG00000132382	MYBBP1A	-0.704243	3.08711	3.84398	0.000169669	0.00123541	0.360291
ENSG00000103319	EEF2K	-0.719174	1.81524	3.84383	0.000169765	0.00123541	0.512713
ENSG00000008394	MGST1	-0.760369	4.53692	3.84366	0.000169876	0.00123541	0.218908
ENSG00000109667	SLC2A9	-0.756899	2.8218	3.84364	0.000169888	0.00123541	0.390834
ENSG00000180758	GPR157	-0.827797	2.3252	3.84351	0.00016997	0.00123541	0.447249
ENSG00000204580	DDR1	-1.05465	4.10115	3.84326	0.000170129	0.00123589	0.246903
ENSG00000197006	METTL9	0.628828	7.01601	-3.84256	0.000170576	0.00123847	0.150229
ENSG00000123104	ITPR2	0.539113	4.78538	-3.84021	0.000172089	0.00124877	0.220863
ENSG00000108256	NUFIP2	0.573318	5.99267	-3.83954	0.000172521	0.00125122	0.155413
ENSG00000157014	TATDN2	0.551449	3.99188	-3.83823	0.00017337	0.00125669	0.28736
ENSG00000163576	EFHB	-0.848638	1.47169	3.83791	0.000173583	0.00125694	0.527091
ENSG00000161016	RPL8	-0.618935	7.98369	3.83789	0.000173592	0.00125694	0.134193
ENSG00000071243	ING3	0.62124	3.28787	-3.83565	0.000175056	0.00126685	0.369089
ENSG00000010310	GIPR	-0.770918	2.60385	3.83468	0.000175698	0.0012708	0.384747
ENSG00000055955	ITIH4	0.89938	3.28468	-3.83448	0.000175825	0.00127104	0.374424
ENSG00000121931	LRIF1	0.708268	2.95955	-3.83206	0.000177432	0.00128196	0.402014
ENSG00000137154	RPS6	-0.586505	7.26166	3.83001	0.000178794	0.0012911	0.104426
ENSG00000162105	SHANK2	-1.09966	2.51534	3.82982	0.000178925	0.00129134	0.367095
ENSG00000257453	AC011611.3	-1.3035	2.41972	3.82858	0.000179758	0.00129664	0.368388
ENSG00000148450	MSRB2	0.53252	3.268	-3.82844	0.000179854	0.00129664	0.340155
ENSG00000267344	AC003070.1	0.985842	3.98108	-3.82743	0.000180529	0.0013005	0.276191
ENSG00000169439	SDC2	-0.868576	4.96404	3.82735	0.000180585	0.0013005	0.134571
ENSG00000232931	LINC00342	-0.819156	5.12992	3.82693	0.000180873	0.00130187	0.125636
ENSG00000198954	KIFBP	-0.662521	2.75113	3.826	0.000181504	0.00130527	0.344358
ENSG00000187109	NAP1L1	-0.505319	5.77127	3.82594	0.000181541	0.00130527	0.102834
ENSG00000100906	NFKBIA	0.610609	11.0267	-3.82479	0.000182326	0.00130954	0.111437
ENSG00000142556	ZNF614	0.817902	2.26971	-3.82478	0.000182331	0.00130954	0.458187
ENSG00000137393	RNF144B	0.710357	7.18557	-3.8231	0.000183481	0.00131709	0.0810978
ENSG00000110429	FBXO3	0.600347	3.02212	-3.82219	0.000184104	0.00132085	0.348489
ENSG00000257704	INAFM1	0.802781	3.73233	-3.82125	0.000184757	0.00132482	0.273651
ENSG00000122965	RBM19	-0.58906	3.32075	3.82043	0.000185323	0.00132752	0.253561
ENSG00000153208	MERTK	0.744549	3.47673	-3.82041	0.000185333	0.00132752	0.295793
ENSG00000167772	ANGPTL4	-0.93462	1.75949	3.82006	0.000185575	0.00132831	0.433365
ENSG00000010219	DYRK4	-1.00483	2.34976	3.81997	0.000185642	0.00132831	0.361336
ENSG00000136436	CALCOCO2	0.370864	6.47611	-3.81867	0.000186544	0.00133405	0.0701516
ENSG00000147168	IL2RG	0.600661	7.38397	-3.81847	0.000186685	0.00133434	0.063902
ENSG00000084072	PPIE	-0.564127	2.75098	3.8183	0.000186804	0.00133447	0.315108
ENSG00000146094	DOK3	0.55575	7.7575	-3.81773	0.000187204	0.00133661	0.0609584
ENSG00000089639	GMIP	0.540796	6.92986	-3.81712	0.000187631	0.00133894	0.0610726
ENSG00000072274	TFRC	-0.633564	6.93237	3.81516	0.00018901	0.00134806	0.0526578
ENSG00000166598	HSP90B1	-0.54648	7.02277	3.81436	0.000189571	0.00135134	0.049644
ENSG00000180596	H2BC4	0.622722	6.38435	-3.81389	0.000189906	0.001353	0.0567947
ENSG00000162745	OLFML2B	0.848128	3.17229	-3.81275	0.000190713	0.00135793	0.309703
ENSG00000106258	CYP3A5	-0.778719	2.871	3.81247	0.000190913	0.00135793	0.274012
ENSG00000142541	RPL13A	-0.539559	8.36879	3.81242	0.000190949	0.00135793	0.0468961
ENSG00000129473	BCL2L2	-0.644911	2.48934	3.81234	0.000191005	0.00135793	0.326469
ENSG00000177570	SAMD12	-1.0069	3.665	3.811	0.000191962	0.00136363	0.174322
ENSG00000274265	AC245297.4	0.625873	5.97591	-3.81094	0.000192011	0.00136363	0.0561652
ENSG00000114779	ABHD14B	-0.814265	1.77279	3.81039	0.000192405	0.00136549	0.401393
ENSG00000113048	MRPS27	-0.763816	2.83465	3.81028	0.000192479	0.00136549	0.271731
ENSG00000126217	MCF2L	-1.05728	2.15489	3.80955	0.000193003	0.0013681	0.348218
ENSG00000167397	VKORC1	-0.59087	4.17343	3.80936	0.000193144	0.0013681	0.13069
ENSG00000276410	H2BC3	1.55434	2.91613	-3.80934	0.000193154	0.0013681	0.376407
ENSG00000170632	ARMC10	-0.64056	3.01651	3.8078	0.00019427	0.00137527	0.247463
ENSG00000099797	TECR	-0.663745	5.11938	3.80702	0.000194838	0.00137856	0.0577647
ENSG00000137693	YAP1	-0.863482	1.74769	3.80652	0.000195201	0.0013804	0.389373
ENSG00000100485	SOS2	0.525785	4.9923	-3.80573	0.000195777	0.00138373	0.0841132
ENSG00000129422	MTUS1	-0.910659	2.84824	3.80516	0.000196189	0.00138591	0.250196
ENSG00000185825	BCAP31	-0.425814	6.47186	3.8013	0.000199034	0.00140486	0.0064928
ENSG00000214717	ZBED1	0.505026	3.88438	-3.80123	0.000199082	0.00140486	0.169333
ENSG00000108798	ABI3	0.762862	3.19463	-3.79963	0.000200272	0.00141251	0.255232
ENSG00000135164	DMTF1	0.508316	5.79234	-3.79855	0.000201085	0.00141749	0.0169022
ENSG00000163521	GLB1L	-0.73671	2.42535	3.79823	0.000201318	0.00141804	0.281143
ENSG00000090924	PLEKHG2	0.682656	6.58824	-3.79816	0.000201376	0.00141804	-0.000902893
ENSG00000125991	ERGIC3	-0.521067	5.356	3.79707	0.00020219	0.00142302	0.0142968
ENSG00000259953	AL138756.1	-0.642782	2.95669	3.79675	0.000202433	0.00142379	0.215485
ENSG00000136478	TEX2	-0.709463	2.79365	3.79664	0.000202513	0.00142379	0.23038
ENSG00000272625	AP000919.4	0.933853	2.58587	-3.79583	0.000203125	0.00142734	0.32676
ENSG00000282988	AL031777.2	0.94018	4.07576	-3.79553	0.000203352	0.00142818	0.15115
ENSG00000126353	CCR7	1.00628	3.61561	-3.7953	0.000203532	0.00142827	0.197396
ENSG00000138185	ENTPD1	0.512279	4.94643	-3.79523	0.000203579	0.00142827	0.0513109
ENSG00000131018	SYNE1	0.492362	5.5569	-3.79509	0.00020369	0.00142829	0.0141244
ENSG00000100336	APOL4	0.87467	3.54703	-3.79412	0.000204427	0.00143271	0.20179
ENSG00000112195	TREML2	0.720323	4.63046	-3.79389	0.000204597	0.00143293	0.0801322
ENSG00000110400	NECTIN1	-0.617117	2.46129	3.79379	0.000204673	0.00143293	0.268925
ENSG00000124237	C20orf85	-1.38699	3.1205	3.79272	0.000205491	0.00143789	0.161099
ENSG00000197114	ZGPAT	0.492795	4.24854	-3.79197	0.000206066	0.00144117	0.0993198
ENSG00000176476	SGF29	0.627396	3.97248	-3.7912	0.000206657	0.00144454	0.132504
ENSG00000113763	UNC5A	0.727037	2.81321	-3.79083	0.000206941	0.00144571	0.268429
ENSG00000151414	NEK7	0.484185	5.17185	-3.79055	0.000207152	0.00144571	0.0183997
ENSG00000262668	AJ003147.2	-0.791935	1.76193	3.79047	0.00020722	0.00144571	0.336044
ENSG00000231389	HLA-DPA1	-0.964531	7.45633	3.79042	0.000207258	0.00144571	-0.0330804
ENSG00000166171	DPCD	-0.894644	1.77913	3.79024	0.000207397	0.00144571	0.323951
ENSG00000167693	NXN	-0.942831	2.04299	3.79013	0.000207475	0.00144571	0.295434
ENSG00000172264	MACROD2	-0.853838	2.0168	3.78831	0.000208889	0.0014548	0.29187
ENSG00000204054	LINC00963	-0.420764	6.19271	3.78816	0.000209	0.00145481	-0.0363707
ENSG00000125804	FAM182A	-1.34635	1.64694	3.78728	0.000209684	0.00145881	0.317505
ENSG00000070756	PABPC1	-0.402961	8.13124	3.78646	0.000210327	0.00146252	-0.0456828
ENSG00000140263	SORD	-0.822582	2.84083	3.78622	0.000210511	0.00146303	0.186664
ENSG00000144597	EAF1	0.590715	4.89953	-3.78567	0.000210945	0.00146528	0.0223359
ENSG00000275379	H3C11	1.15453	4.0415	-3.78445	0.000211906	0.0014712	0.128594
ENSG00000104067	TJP1	-0.721488	2.75185	3.78417	0.000212119	0.00147191	0.193993
ENSG00000067606	PRKCZ	-0.851595	2.99751	3.78366	0.000212528	0.00147385	0.157786
ENSG00000088930	XRN2	0.588078	4.91866	-3.78354	0.00021262	0.00147385	0.0137444
ENSG00000158156	XKR8	0.574269	3.74564	-3.78328	0.000212824	0.00147444	0.128223
ENSG00000134758	RNF138	0.611667	4.93564	-3.78315	0.000212927	0.00147444	0.0129825
ENSG00000111731	C2CD5	0.497296	4.43473	-3.78231	0.000213594	0.00147819	0.0471568
ENSG00000069764	PLA2G10	-1.01113	1.77166	3.78219	0.00021369	0.00147819	0.293675
ENSG00000249102	AC034223.1	-1.2023	1.90705	3.77906	0.000216184	0.00149466	0.266517
ENSG00000079819	EPB41L2	-0.677198	3.23011	3.77813	0.000216926	0.00149901	0.117405
ENSG00000197969	VPS13A	-0.622988	2.30862	3.77663	0.000218139	0.00150662	0.22742
ENSG00000167476	JSRP1	-0.952334	1.58928	3.77438	0.000219969	0.00151847	0.298615
ENSG00000277791	PSMB3	0.474926	6.5919	-3.76799	0.000225233	0.00155349	-0.107343
ENSG00000198270	TMEM116	-0.802255	1.82492	3.76794	0.000225275	0.00155349	0.248443
ENSG00000010361	FUZ	-0.797072	2.96317	3.76751	0.000225629	0.00155513	0.10883
ENSG00000232388	SMIM26	0.662247	4.01706	-3.76688	0.000226159	0.00155797	0.0447496
ENSG00000147416	ATP6V1B2	0.465464	8.1504	-3.76673	0.000226287	0.00155805	-0.115875
ENSG00000065427	KARS1	0.602918	4.92623	-3.76425	0.00022837	0.00157158	-0.0517414
ENSG00000110104	CCDC86	-0.680943	1.6761	3.76386	0.000228701	0.00157304	0.258394
ENSG00000267064	UXT-AS1	-0.750704	2.30076	3.76354	0.000228973	0.0015741	0.178987
ENSG00000121895	TMEM156	0.926407	1.88366	-3.76181	0.000230437	0.00158335	0.294646
ENSG00000183735	TBK1	0.529408	5.60413	-3.7616	0.000230616	0.00158376	-0.103751
ENSG00000105371	ICAM4	1.08542	1.96897	-3.76146	0.000230737	0.00158378	0.288878
ENSG00000205629	LCMT1	0.876678	3.57941	-3.75939	0.000232507	0.0015951	0.0765214
ENSG00000197157	SND1	-0.426552	5.40192	3.75847	0.000233304	0.00159974	-0.12058
ENSG00000039068	CDH1	-0.876996	3.70338	3.75776	0.000233916	0.00160312	-0.0101461
ENSG00000125652	ALKBH7	-0.746236	2.78277	3.75722	0.000234379	0.00160547	0.093456
ENSG00000142039	CCDC97	0.499652	4.74555	-3.75492	0.00023638	0.00161834	-0.0737
ENSG00000277895	AC135279.4	0.85879	2.36	-3.75299	0.000238069	0.00162907	0.207071
ENSG00000136144	RCBTB1	0.592998	3.37689	-3.75284	0.000238196	0.0016291	0.0648859
ENSG00000181019	NQO1	-0.914248	3.36394	3.7524	0.000238586	0.00163093	0.00467317
ENSG00000254325	AC018607.1	0.91703	5.68974	-3.7513	0.000239554	0.00163671	-0.134334
ENSG00000185651	UBE2L3	0.571864	3.93724	-3.75095	0.000239864	0.00163798	-0.00750539
ENSG00000221914	PPP2R2A	0.438516	5.85902	-3.75041	0.000240347	0.00164044	-0.153274
ENSG00000137818	RPLP1	-0.597373	7.78199	3.74936	0.000241271	0.0016459	-0.175329
ENSG00000164265	SCGB3A2	-1.17036	4.11751	3.74476	0.0002454	0.00167237	-0.100307
ENSG00000143119	CD53	0.439796	9.43312	-3.74472	0.000245434	0.00167237	-0.182472
ENSG00000065135	GNAI3	0.488915	4.44404	-3.74462	0.000245527	0.00167237	-0.0830506
ENSG00000143702	CEP170	-0.396133	6.17745	3.74441	0.000245715	0.00167279	-0.187666
ENSG00000136718	IMP4	-0.618514	3.33589	3.74279	0.000247185	0.00168194	-0.0158374
ENSG00000178467	P4HTM	-0.769565	2.83193	3.74264	0.000247321	0.00168201	0.0397455
ENSG00000109814	UGDH	-0.76137	3.6597	3.74232	0.000247613	0.00168235	-0.0568149
ENSG00000132475	H3-3B	0.378683	11.1105	-3.74231	0.000247624	0.00168235	-0.173474
ENSG00000150938	CRIM1	-0.687953	2.75722	3.74202	0.000247888	0.00168329	0.0473095
ENSG00000164050	PLXNB1	-1.00253	3.09661	3.73908	0.000250586	0.00170074	-0.0115479
ENSG00000019582	CD74	-0.75357	10.1077	3.73885	0.000250799	0.00170132	-0.19086
ENSG00000116991	SIPA1L2	0.521552	5.82362	-3.73848	0.000251143	0.00170279	-0.191736
ENSG00000175866	BAIAP2	-0.630981	5.04814	3.73785	0.000251725	0.00170587	-0.178387
ENSG00000196209	SIRPB2	0.674841	4.9254	-3.7376	0.000251951	0.00170653	-0.140764
ENSG00000188283	ZNF383	-0.72189	2.89018	3.73712	0.000252401	0.00170871	0.015539
ENSG00000171962	DRC3	-0.955471	3.75254	3.73675	0.000252738	0.00171012	-0.0893981
ENSG00000157224	CLDN12	-1.00207	2.9024	3.73637	0.000253093	0.00171166	0.00133761
ENSG00000135094	SDS	0.98365	5.08262	-3.73526	0.000254134	0.00171782	-0.149845
ENSG00000228203	RNF144A-AS1	0.893057	2.38497	-3.73501	0.000254361	0.00171848	0.146655
ENSG00000287189	AL121956.6	-0.637395	2.86308	3.73465	0.000254702	0.00171992	0.0130417
ENSG00000197283	SYNGAP1	-1.41388	4.2174	3.7343	0.000255024	0.00172122	-0.145613
ENSG00000107897	ACBD5	0.574291	3.075	-3.73237	0.000256847	0.00173265	0.0317061
ENSG00000171608	PIK3CD	0.580579	6.22537	-3.73161	0.000257557	0.00173656	-0.225743
ENSG00000104218	CSPP1	-0.654015	2.52792	3.73143	0.000257729	0.00173683	0.0480384
ENSG00000088808	PPP1R13B	-0.667565	2.92983	3.73004	0.000259048	0.00174399	-0.0118412
ENSG00000141665	FBXO15	-0.802047	4.78197	3.73004	0.000259052	0.00174399	-0.192531
ENSG00000134545	KLRC1	0.879245	3.44948	-3.72855	0.000260475	0.00175268	-0.0105002
ENSG00000132359	AC002316.1	0.573729	4.11617	-3.72841	0.000260608	0.00175269	-0.103205
ENSG00000140254	DUOXA1	-0.980151	1.48364	3.72785	0.000261138	0.00175496	0.149278
ENSG00000168000	BSCL2	-0.847315	3.44053	3.72778	0.000261209	0.00175496	-0.0848925
ENSG00000186283	TOR3A	0.484731	5.13565	-3.72742	0.000261558	0.00175642	-0.197649
ENSG00000183495	EP400	-0.400593	3.60342	3.72654	0.000262402	0.0017612	-0.0948517
ENSG00000002933	TMEM176A	0.787445	4.67954	-3.72565	0.000263256	0.00176604	-0.159356
ENSG00000128606	LRRC17	-0.872962	1.58358	3.72543	0.000263471	0.0017666	0.140426
ENSG00000117528	ABCD3	-0.706887	2.51985	3.72406	0.0002648	0.00177461	0.0174955
ENSG00000281005	LINC00921	0.859952	3.29296	-3.72345	0.000265389	0.00177767	-0.00908593
ENSG00000119661	DNAL1	-0.714703	2.6229	3.721	0.000267788	0.00179283	-0.00435881
ENSG00000258819	LINC02289	-0.904322	2.48305	3.72057	0.00026821	0.00179425	0.00585982
ENSG00000116353	MECR	-0.826784	1.74435	3.72051	0.000268269	0.00179425	0.099955
ENSG00000235863	B3GALT4	0.554978	3.01429	-3.72029	0.000268485	0.0017948	-0.00427282
ENSG00000155097	ATP6V1C1	0.648654	6.51745	-3.72007	0.000268699	0.00179533	-0.270267
ENSG00000280789	PAGR1	0.614192	2.31586	-3.71916	0.000269604	0.00180047	0.0846915
ENSG00000231607	DLEU2	0.449565	5.14935	-3.71887	0.000269882	0.00180142	-0.2283
ENSG00000249309	AC020703.1	1.12836	3.97313	-3.71728	0.000271462	0.00181037	-0.0968572
ENSG00000163913	IFT122	-0.724778	3.81533	3.71725	0.000271495	0.00181037	-0.157715
ENSG00000112053	SLC26A8	0.643445	3.4046	-3.7166	0.000272139	0.00181376	-0.0572746
[truncated: 11,324 more rows]

## Sheet: AnyBacterial_vs_PurelyViral_DE
gene_ID	gene_symbol	logFC	AveExpr	t	P.Value	adj.P.Val	B
ENSG00000113580	NR3C1	-0.598881	6.21552	5.39544	3.38e-07	0.00207108	6.36323
ENSG00000139572	GPR84	-1.33342	7.06415	5.52625	1.87e-07	0.00207108	6.91465
ENSG00000116285	ERRFI1	1.3623	2.1385	-5.21692	7.5e-07	0.00305971	5.15897
ENSG00000086475	SEPHS1	1.19773	2.05256	-4.94572	2.44e-06	0.00482559	4.11368
ENSG00000100985	MMP9	-1.4829	6.71656	4.95503	2.34e-06	0.00482559	4.58089
ENSG00000140350	ANP32A	-0.633749	7.32344	4.9167	2.76e-06	0.00482559	4.43194
ENSG00000275302	CCL4	-1.17544	10.5582	4.98324	2.08e-06	0.00482559	4.69146
ENSG00000007237	AC005747.1	-0.791243	6.93627	4.78088	4.9e-06	0.00545254	3.90348
ENSG00000126003	PLAGL2	-0.926417	4.40155	4.80052	4.51e-06	0.00545254	3.93496
ENSG00000128294	TPST2	-0.620699	5.43093	4.79473	4.62e-06	0.00545254	3.95225
ENSG00000168246	UBTD2	-0.893535	3.27987	4.8175	4.2e-06	0.00545254	3.85997
ENSG00000101474	APMAP	-0.749635	5.38605	4.71228	6.53e-06	0.00665474	3.63696
ENSG00000267034	AC010980.2	-1.86945	2.04893	4.69229	7.09e-06	0.00667383	2.77337
ENSG00000008438	PGLYRP1	-1.41155	4.0848	4.62309	9.43e-06	0.00721337	3.22748
ENSG00000143367	TUFT1	0.950676	2.61887	-4.63905	8.83e-06	0.00721337	3.19329
ENSG00000155629	PIK3AP1	-0.634344	8.8801	4.63789	8.87e-06	0.00721337	3.3581
ENSG00000204252	HLA-DOA	1.17508	2.4019	-4.58661	1.1e-05	0.00788286	2.96379
ENSG00000158089	GALNT14	-1.26046	3.87249	4.565	1.2e-05	0.00813095	3.00765
ENSG00000070214	SLC44A1	0.711246	2.98069	-4.53326	1.36e-05	0.00843924	2.87121
ENSG00000163958	ZDHHC19	-1.56475	5.40038	4.51785	1.45e-05	0.00843924	2.90835
ENSG00000204936	CD177	-1.5313	8.69098	4.52958	1.38e-05	0.00843924	2.95242
ENSG00000232810	TNF	-1.31693	6.64765	4.46865	1.77e-05	0.00982304	2.72916
ENSG00000183019	MCEMP1	-0.802959	8.94726	4.4446	1.94e-05	0.0103475	2.63916
ENSG00000143546	S100A8	-0.874197	13.3262	4.36616	2.66e-05	0.0130088	2.36066
ENSG00000160255	ITGB2	-0.614606	9.17183	4.36942	2.62e-05	0.0130088	2.36589
ENSG00000077984	CST7	-1.01407	7.78248	4.34493	2.89e-05	0.0136031	2.27596
ENSG00000120278	PLEKHG1	-1.03327	3.65099	4.32473	3.13e-05	0.0137788	2.15731
ENSG00000148399	DPH7	0.849031	2.14975	-4.32285	3.15e-05	0.0137788	1.99676
ENSG00000136026	CKAP4	-0.652922	6.64879	4.30817	3.34e-05	0.0140934	2.14562
ENSG00000163220	S100A9	-0.874983	13.9723	4.28266	3.69e-05	0.0150551	2.06382
ENSG00000112893	MAN2A1	0.55484	3.3725	-4.25556	4.1e-05	0.0152125	1.94236
ENSG00000163221	S100A12	-1.44917	9.3499	4.26767	3.91e-05	0.0152125	2.00082
ENSG00000169908	TM4SF1	1.26064	2.49414	-4.25725	4.08e-05	0.0152125	1.86628
ENSG00000214212	C19orf38	-0.80523	5.42435	4.22427	4.63e-05	0.0166727	1.85744
ENSG00000180304	OAZ2	-0.609874	6.69494	4.20787	4.94e-05	0.0172571	1.78911
ENSG00000101336	HCK	-0.417561	8.64377	4.20029	5.08e-05	0.0172759	1.76124
ENSG00000257335	MGAM	-0.884319	7.07629	4.18307	5.43e-05	0.0179622	1.70114
ENSG00000102007	PLP2	-0.702243	6.8694	4.16373	5.85e-05	0.0179642	1.6338
ENSG00000173171	MTX1	-0.608697	5.85467	4.16275	5.87e-05	0.0179642	1.63731
ENSG00000186469	GNG2	-0.844506	6.98338	4.17468	5.61e-05	0.0179642	1.67195
ENSG00000100300	TSPO	-0.713972	7.50314	4.12683	6.74e-05	0.0190609	1.50368
ENSG00000100504	PYGL	-0.686382	6.88942	4.11066	7.16e-05	0.0190609	1.44909
ENSG00000121316	PLBD1	-0.748808	6.19712	4.13169	6.61e-05	0.0190609	1.52664
ENSG00000125741	OPA3	-0.647998	4.40361	4.12071	6.9e-05	0.0190609	1.50223
ENSG00000162551	ALPL	-0.769801	8.5209	4.11927	6.93e-05	0.0190609	1.47788
ENSG00000177628	GBA	-0.768654	6.4415	4.11128	7.15e-05	0.0190609	1.45407
ENSG00000085514	PILRA	-0.623932	7.56093	4.07696	8.14e-05	0.0195445	1.33108
ENSG00000163082	SGPP2	-0.926401	3.16429	4.0794	8.07e-05	0.0195445	1.29452
ENSG00000163932	PRKCD	-0.401078	7.64287	4.07686	8.14e-05	0.0195445	1.33052
ENSG00000188211	NCR3LG1	-0.840577	2.72021	4.09366	7.64e-05	0.0195445	1.28062
ENSG00000229314	ORM1	-1.26955	5.46343	4.08794	7.81e-05	0.0195445	1.38761
ENSG00000086200	IPO11	-0.963588	4.74651	4.05001	9.01e-05	0.0212131	1.26406
ENSG00000156414	TDRD9	-0.988924	4.62085	4.00618	0.000106251	0.024534	1.11795
ENSG00000006118	TMEM132A	-0.720997	3.85251	3.98491	0.00011503	0.0260691	1.03963
ENSG00000158825	CDA	-0.810663	5.72947	3.97389	0.000119847	0.0266671	0.994417
ENSG00000163950	SLBP	0.659123	3.85775	-3.94651	0.000132664	0.0289919	0.921082
ENSG00000145901	TNIP1	-0.6556	8.98757	3.94012	0.000135835	0.029164	0.868197
ENSG00000104894	CD37	-0.444898	8.24417	3.92253	0.00014495	0.0300661	0.807286
ENSG00000203710	CR1	-0.774371	7.25131	3.9244	0.000143953	0.0300661	0.814182
ENSG00000158747	NBL1	1.13822	2.1793	-3.89953	0.000157749	0.0321756	0.674039
ENSG00000167487	KLHL26	0.875031	2.10444	-3.89183	0.000162273	0.0325556	0.63393
ENSG00000161905	ALOX15	1.4109	1.84292	-3.88636	0.000165556	0.0326787	0.586305
ENSG00000058063	ATP11B	-0.552774	7.11578	3.82985	0.000203426	0.0383004	0.500992
ENSG00000158882	TOMM40L	-0.700271	5.09147	3.83636	0.00019868	0.0383004	0.551181
ENSG00000183742	MACC1	0.924274	2.85999	-3.83225	0.000201662	0.0383004	0.533311
ENSG00000130592	LSP1	-0.539577	8.9495	3.8179	0.000212427	0.0391999	0.463319
ENSG00000168229	PTGDR	-1.12799	1.74615	3.81098	0.000217813	0.0391999	0.173124
ENSG00000188786	MTF1	-0.791538	6.27113	3.8142	0.000215292	0.0391999	0.45733
ENSG00000100243	CYB5R3	-0.438344	5.38792	3.79826	0.000228052	0.0398699	0.418292
ENSG00000168439	STIP1	0.565699	5.75352	-3.80218	0.000224852	0.0398699	0.418089
ENSG00000091106	NLRC4	-0.653221	4.85424	3.77499	0.000247969	0.0427415	0.358406
ENSG00000128340	RAC2	-0.465843	8.83126	3.77037	0.000252116	0.0428479	0.308124
ENSG00000178996	SNX18	-0.665532	5.55837	3.76656	0.000255589	0.0428479	0.314563
ENSG00000105501	SIGLEC5	-0.855313	5.72472	3.75424	0.000267124	0.0430139	0.273007
ENSG00000105707	HPN	-1.1622	3.5297	3.75871	0.000262884	0.0430139	0.304827
ENSG00000128833	MYO5C	0.971618	1.85437	-3.75686	0.000264626	0.0430139	0.190386
ENSG00000000938	FGR	-0.464931	8.97063	3.73635	0.000284746	0.0433974	0.198907
ENSG00000111667	USP5	0.698751	2.73562	-3.74783	0.000273311	0.0433974	0.264264
ENSG00000117091	CD48	-0.648044	7.65618	3.73293	0.000288237	0.0433974	0.185043
ENSG00000136167	LCP1	-0.472905	9.92237	3.73677	0.000284315	0.0433974	0.205695
ENSG00000142973	CYP4B1	1.28311	2.20357	-3.72706	0.000294328	0.0433974	0.165919
ENSG00000178385	PLEKHM3	-0.679452	3.63597	3.73825	0.000282821	0.0433974	0.252203
ENSG00000211445	GPX3	-0.914619	6.58185	3.7295	0.000291783	0.0433974	0.180319
ENSG00000266412	NCOA4	-0.481201	6.51269	3.72109	0.00030065	0.0438019	0.151602
ENSG00000139197	PEX5	0.6935	2.54862	-3.71317	0.00030923	0.0440042	0.143217
ENSG00000159128	IFNGR2	-0.472974	7.89765	3.71327	0.000309118	0.0440042	0.121763
ENSG00000112759	SLC29A1	0.913425	2.25168	-3.70095	0.000322924	0.0454246	0.0805416
ENSG00000135636	DYSF	-0.560357	8.15868	3.69274	0.000332444	0.0462324	0.0564552
ENSG00000176485	PLAAT3	1.02767	2.08905	-3.68602	0.000340447	0.0468134	0.0235135
ENSG00000149187	CELF1	-0.477444	6.27047	3.68267	0.000344489	0.0468429	0.0316264
ENSG00000176788	BASP1	-0.557685	9.40421	3.67811	0.000350086	0.0470808	0.014968
ENSG00000026751	SLAMF7	-0.82443	7.76185	3.6725	0.00035708	0.0472684	-0.00801879
ENSG00000159496	RGL4	-0.755334	6.30085	3.67081	0.000359206	0.0472684	-0.00446593
ENSG00000147119	CHST7	-0.926759	3.66461	3.66591	0.000365455	0.0475792	0.0302557
ENSG00000107959	PITRM1	0.609968	3.67934	-3.66052	0.000372452	0.0476138	0.0137451
ENSG00000112096	SOD2	-0.544899	12.7842	3.65972	0.000373502	0.0476138	-0.0225675
ENSG00000109320	NFKB1	-0.51025	7.53085	3.64892	0.000387942	0.0478437	-0.0828335
ENSG00000111319	SCNN1A	0.918475	3.6421	-3.65513	0.000379579	0.0478437	-0.00378568
ENSG00000154978	VOPP1	-0.481816	6.4715	3.64907	0.000387743	0.0478437	-0.0770334
ENSG00000164603	BMT2	-0.868462	3.52163	3.64632	0.000391496	0.0478437	-0.030779
ENSG00000180573	H2AC6	0.585749	5.7898	-3.64107	0.000398763	0.0478437	-0.0982631
ENSG00000266654	AC129510.2	-1.30264	3.60474	3.64252	0.000396738	0.0478437	-0.045963
ENSG00000102854	MSLN	1.21628	2.50837	-3.62739	0.00041832	0.049225	-0.104293
ENSG00000123119	NECAB1	-1.26975	1.90771	3.62798	0.000417448	0.049225	-0.317255
ENSG00000117115	PADI2	-0.738032	6.37815	3.62138	0.000427184	0.0494362	-0.161462
ENSG00000256977	LIMS3	-0.981886	2.03576	3.6207	0.000428194	0.0494362	-0.278604
ENSG00000054793	ATP9A	-0.854601	2.62089	3.6148	0.00043711	0.0496969	-0.184881
ENSG00000115758	ODC1	0.71264	3.71136	-3.61384	0.000438574	0.0496969	-0.129965
ENSG00000012983	MAP4K5	0.700249	3.49067	-3.59521	0.000467936	0.0511303	-0.183532
ENSG00000111348	ARHGDIB	-0.510757	8.68441	3.59544	0.000467552	0.0511303	-0.249043
ENSG00000197183	NOL4L	-0.539557	3.93169	3.5995	0.000461004	0.0511303	-0.171457
ENSG00000198894	CIPC	0.816517	2.30142	-3.59895	0.000461895	0.0511303	-0.208701
ENSG00000088992	TESC	-0.874658	3.70115	3.58087	0.000491778	0.0514392	-0.225279
ENSG00000090487	SPG21	-0.357716	5.94673	3.58992	0.000476604	0.0514392	-0.255705
ENSG00000101421	CHMP4B	-0.346785	7.05409	3.58522	0.000484438	0.0514392	-0.281689
ENSG00000103187	COTL1	-0.374818	8.53496	3.5858	0.000483462	0.0514392	-0.279623
ENSG00000213889	PPM1N	-0.730683	4.12223	3.58204	0.000489794	0.0514392	-0.225986
ENSG00000164142	FAM160A1	-1.0679	1.79574	3.57782	0.000497001	0.0515449	-0.435091
ENSG00000058272	PPP1R12A	-0.409479	7.129	3.57362	0.000504285	0.0518608	-0.317942
ENSG00000177105	RHOG	-0.341408	8.05603	3.56766	0.00051477	0.052498	-0.337314
ENSG00000111052	LIN7A	-0.783594	3.94679	3.56316	0.00052283	0.0528793	-0.279808
ENSG00000133961	NUMB	-0.356882	7.88676	3.54807	0.000550746	0.0539202	-0.398199
ENSG00000171469	ZNF561	-0.52438	4.78535	3.5499	0.000547281	0.0539202	-0.343364
ENSG00000253961	AC009563.1	-1.13338	1.5843	3.55027	0.000546583	0.0539202	-0.590074
ENSG00000254338	MAFA-AS1	-1.55071	1.66249	3.54903	0.000548927	0.0539202	-0.573164
ENSG00000130299	GTPBP3	0.837393	1.73664	-3.54466	0.000557242	0.0540344	-0.439182
ENSG00000198216	CACNA1E	-0.923222	3.79037	3.54283	0.000560743	0.0540344	-0.338579
ENSG00000226891	LINC01359	-0.696532	3.66517	3.53669	0.000572701	0.0547556	-0.356484
ENSG00000187134	AKR1C1	1.0623	1.83385	-3.53216	0.000581679	0.0551828	-0.447227
ENSG00000128739	SNRPN	0.869366	1.74932	-3.5274	0.000591237	0.0556581	-0.485595
ENSG00000175489	LRRC25	-0.566545	6.21994	3.521	0.000604348	0.0564581	-0.471567
ENSG00000123975	CKS2	0.990129	2.52667	-3.51468	0.00061756	0.0572553	-0.432309
ENSG00000198734	F5	-0.799778	4.32328	3.51084	0.00062571	0.0575747	-0.444247
ENSG00000086300	SNX10	-0.59735	7.57115	3.5051	0.000638078	0.0582746	-0.530017
ENSG00000147065	MSN	-0.351861	8.02581	3.50135	0.000646289	0.0585873	-0.541597
ENSG00000255197	AC090559.1	-0.61789	5.89967	3.49834	0.000652964	0.0587571	-0.534015
ENSG00000084693	AGBL5	0.736673	1.8859	-3.49612	0.000657928	0.0587717	-0.554938
ENSG00000257218	GATC	0.61896	1.89408	-3.49294	0.000665077	0.0589798	-0.55664
ENSG00000076944	STXBP2	-0.537266	9.94564	3.4859	0.000681187	0.0591834	-0.578629
ENSG00000136840	ST6GALNAC4	0.812905	2.73961	-3.4856	0.000681881	0.0591834	-0.511027
ENSG00000277632	CCL3	-0.799894	10.2078	3.48725	0.000678075	0.0591834	-0.573231
ENSG00000050820	BCAR1	1.05132	1.93002	-3.47675	0.000702678	0.0593695	-0.587414
ENSG00000100030	MAPK1	-0.411715	6.1444	3.45865	0.000747091	0.0593695	-0.661107
ENSG00000123095	BHLHE41	1.18222	1.66837	-3.47119	0.000716072	0.0593695	-0.63863
ENSG00000130222	GADD45G	0.893169	2.19216	-3.46429	0.000732989	0.0593695	-0.601311
ENSG00000132589	FLOT2	-0.493293	7.67238	3.47847	0.000698592	0.0593695	-0.611458
ENSG00000135373	EHF	0.95508	3.01259	-3.47396	0.00070936	0.0593695	-0.540023
ENSG00000138821	SLC39A8	-0.726467	7.06873	3.45895	0.000746347	0.0593695	-0.668451
ENSG00000140743	CDR2	0.508225	3.97276	-3.46226	0.000738028	0.0593695	-0.592222
ENSG00000163904	SENP2	-0.467833	4.74661	3.46173	0.000739351	0.0593695	-0.6093
ENSG00000184363	PKP3	1.07237	1.9391	-3.4591	0.000745954	0.0593695	-0.632604
ENSG00000196502	SULT1A1	-0.803726	3.46223	3.45963	0.000744618	0.0593695	-0.581724
ENSG00000198018	ENTPD7	-0.648625	3.42125	3.48154	0.000691358	0.0593695	-0.5182
ENSG00000223901	AP001469.1	-0.987049	1.71825	3.46742	0.000725268	0.0593695	-0.749802
ENSG00000066336	SPI1	-0.352625	9.49376	3.45446	0.000757751	0.0594446	-0.676793
ENSG00000206075	SERPINB5	0.988713	1.59792	-3.45548	0.00075515	0.0594446	-0.688134
ENSG00000153292	ADGRF1	0.855867	3.16003	-3.45079	0.000767189	0.0598017	-0.607741
ENSG00000173848	NET1	0.901137	3.03613	-3.44493	0.000782509	0.060437	-0.623911
ENSG00000268104	SLC6A14	1.01014	2.7577	-3.4439	0.000785217	0.060437	-0.628354
ENSG00000081870	HSPB11	0.803477	2.52898	-3.43998	0.00079566	0.0605029	-0.647975
ENSG00000147533	GOLGA7	-0.544577	5.38576	3.43987	0.00079596	0.0605029	-0.697013
ENSG00000198719	DLL1	-0.9554	2.77741	3.4351	0.000808852	0.0611033	-0.6774
ENSG00000198053	SIRPA	-0.381765	7.60726	3.43013	0.00082246	0.0617501	-0.757668
ENSG00000164088	PPM1M	-0.542074	5.27669	3.40466	0.000895763	0.0662602	-0.797838
ENSG00000166272	WBP1L	-0.333979	4.58287	3.40521	0.000894114	0.0662602	-0.772715
ENSG00000256072	AC078889.1	-1.42138	1.87168	3.40365	0.000898773	0.0662602	-0.922206
ENSG00000089351	GRAMD1A	-0.610674	8.75609	3.39887	0.000913251	0.0669244	-0.848796
ENSG00000136689	IL1RN	-0.7929	11.8952	3.39157	0.000935775	0.0681668	-0.847874
ENSG00000073756	PTGS2	-1.10578	8.13485	3.38002	0.000972445	0.0688819	-0.906624
ENSG00000117425	PTCH2	-1.00872	5.12654	3.38616	0.000952791	0.0688819	-0.838523
ENSG00000222009	BTBD19	-0.641515	7.37644	3.37962	0.000973735	0.0688819	-0.907776
ENSG00000226091	LINC00937	-0.965402	5.51455	3.3843	0.000958711	0.0688819	-0.858947
ENSG00000253931	AC105118.1	-1.39175	2.16833	3.38295	0.000963022	0.0688819	-0.906686
ENSG00000129450	SIGLEC9	-0.621403	6.37726	3.37338	0.000994156	0.0691278	-0.918212
ENSG00000150054	MPP7	-0.67826	3.42755	3.37482	0.000989409	0.0691278	-0.823711
ENSG00000258928	AL358333.2	-1.32332	3.12824	3.3768	0.000982917	0.0691278	-0.833908
ENSG00000013588	GPRC5A	1.00721	3.66728	-3.36174	0.00103329	0.070232	-0.878236
ENSG00000111266	DUSP16	-0.796468	5.76591	3.36613	0.00101835	0.070232	-0.923436
ENSG00000124067	SLC12A4	0.633325	3.26177	-3.36289	0.00102936	0.070232	-0.86045
ENSG00000196792	STRN3	-0.445766	4.47505	3.36015	0.00103873	0.070232	-0.897164
ENSG00000261617	LINC02177	-0.821173	2.13238	3.36466	0.00102335	0.070232	-0.934701
ENSG00000113163	CERT1	-0.298609	5.99731	3.35755	0.00104771	0.0702558	-0.960992
ENSG00000274512	TBC1D3L	-1.34229	2.25103	3.35673	0.00105056	0.0702558	-0.967224
ENSG00000115091	ACTR3	-0.302174	8.76504	3.35192	0.00106741	0.0709945	-0.987598
ENSG00000067606	PRKCZ	0.828261	2.69466	-3.34591	0.00108883	0.0711335	-0.905612
ENSG00000117691	NENF	0.74923	2.05048	-3.34964	0.00107547	0.0711335	-0.926822
ENSG00000174837	ADGRE1	-0.724225	6.55269	3.34573	0.00108946	0.0711335	-1.00151
ENSG00000268500	AC018755.2	-0.845104	5.99397	3.34482	0.00109275	0.0711335	-0.992297
ENSG00000034713	GABARAPL2	-0.424853	6.96593	3.33652	0.00112308	0.0716863	-1.03384
ENSG00000085733	CTTN	0.876507	3.21105	-3.33722	0.00112047	0.0716863	-0.933432
ENSG00000140749	IGSF6	-0.541333	7.78017	3.33609	0.00112467	0.0716863	-1.03715
ENSG00000173914	RBM4B	0.751883	2.11389	-3.34028	0.00110923	0.0716863	-0.942251
ENSG00000184205	TSPYL2	0.761747	2.39562	-3.3336	0.00113393	0.071902	-0.947829
ENSG00000139436	GIT2	-0.429922	5.86498	3.33044	0.0011458	0.0722799	-1.0362
ENSG00000010165	EEF1AKNMT	0.661979	2.37511	-3.32378	0.00117117	0.0735016	-0.976366
ENSG00000110756	HPS5	0.408964	4.60618	-3.32129	0.00118077	0.0735262	-1.02889
ENSG00000273802	H2BC8	0.691223	3.17495	-3.32057	0.00118358	0.0735262	-0.978741
ENSG00000134602	STK26	-0.63633	3.99265	3.31871	0.00119083	0.073603	-0.995446
ENSG00000100345	MYH9	-0.364991	8.87025	3.31036	0.00122388	0.0742599	-1.10894
ENSG00000148175	STOM	-0.579746	7.02118	3.3099	0.00122573	0.0742599	-1.11161
ENSG00000170458	CD14	-0.487307	9.50332	3.31056	0.00122307	0.0742599	-1.10401
ENSG00000286276	AL390066.3	-1.0539	2.77789	3.31105	0.00122111	0.0742599	-1.01749
ENSG00000156453	PCDH1	0.911589	1.57253	-3.30634	0.00124012	0.0747616	-1.09088
ENSG00000006062	MAP3K14	0.565181	2.13354	-3.30443	0.00124789	0.0748614	-1.04541
ENSG00000110934	BIN2	-0.480057	6.5902	3.30226	0.00125678	0.0748867	-1.13069
ENSG00000243927	MRPS6	0.656535	3.92592	-3.30134	0.00126056	0.0748867	-1.05846
ENSG00000163814	CDCP1	0.58918	3.32756	-3.29872	0.00127143	0.0751678	-1.04293
ENSG00000121064	SCPEP1	-0.456619	5.71066	3.29718	0.00127785	0.0751842	-1.12841
ENSG00000158869	FCER1G	-0.428227	10.6383	3.29329	0.00129418	0.0755797	-1.14462
ENSG00000162852	CNST	-0.528937	3.3931	3.29131	0.00130257	0.0755797	-1.05755
ENSG00000188559	RALGAPA2	-0.55025	5.82535	3.29119	0.0013031	0.0755797	-1.14802
ENSG00000110876	SELPLG	-0.526098	7.07427	3.28856	0.00131431	0.0758702	-1.17419
ENSG00000115009	CCL20	-1.20188	6.82058	3.28594	0.0013256	0.0761629	-1.17582
ENSG00000100726	TELO2	0.606694	2.89527	-3.28445	0.00133205	0.0761758	-1.07483
ENSG00000115828	QPCT	-0.610833	5.43126	3.2811	0.00134665	0.0766525	-1.16328
ENSG00000119333	WDR34	0.807622	2.35595	-3.27834	0.00135882	0.0769874	-1.09792
ENSG00000171940	ZNF217	0.378382	4.63228	-3.27401	0.00137809	0.0775819	-1.1652
ENSG00000272398	CD24	0.928001	4.83822	-3.27314	0.001382	0.0775819	-1.18216
ENSG00000080815	PSEN1	-0.320179	7.19446	3.2685	0.00140299	0.0784009	-1.2333
ENSG00000260256	AP001063.1	-1.17879	1.69913	3.26644	0.00141241	0.0785688	-1.26217
ENSG00000160588	MPZL3	0.627792	3.42078	-3.26146	0.00143538	0.0794852	-1.15042
ENSG00000135070	ISCA1	0.60163	2.95948	-3.2528	0.00147624	0.0802942	-1.16207
ENSG00000164877	MICALL2	0.688132	2.4544	-3.25494	0.00146606	0.0802942	-1.15824
ENSG00000186105	LRRC70	-0.902276	4.50966	3.25672	0.00145764	0.0802942	-1.18739
ENSG00000186583	SPATC1	-0.870897	4.21532	3.25303	0.00147515	0.0802942	-1.18309
ENSG00000145781	COMMD10	-0.681151	2.91077	3.24316	0.00152298	0.0821069	-1.1889
ENSG00000189180	ZNF33A	0.50057	3.24651	-3.24388	0.00151943	0.0821069	-1.19273
ENSG00000169756	LIMS1	-0.403827	7.26368	3.23813	0.00154791	0.0830845	-1.32077
ENSG00000102144	PGK1	-0.34946	7.62098	3.23545	0.00156136	0.0830978	-1.32926
ENSG00000128422	KRT17	0.951105	5.19299	-3.23537	0.00156173	0.0830978	-1.30304
ENSG00000100664	EIF5	0.329343	7.12009	-3.23118	0.001583	0.0831448	-1.3411
ENSG00000101460	MAP1LC3A	-0.700345	4.75397	3.23132	0.0015823	0.0831448	-1.2738
ENSG00000127526	SLC35E1	-0.538441	4.63542	3.23218	0.00157787	0.0831448	-1.26945
ENSG00000070718	AP3M2	0.845256	1.94265	-3.22765	0.00160107	0.0833679	-1.25648
ENSG00000099812	MISP	0.830949	2.31467	-3.22236	0.00162859	0.0833679	-1.2475
ENSG00000104964	TLE5	0.587759	6.12983	-3.22171	0.00163198	0.0833679	-1.36153
ENSG00000109689	STIM2	0.546632	3.55402	-3.21856	0.00164856	0.0833679	-1.27397
ENSG00000113460	BRIX1	0.720421	1.9722	-3.22251	0.00162779	0.0833679	-1.26566
ENSG00000124102	PI3	-1.52967	7.40201	3.22318	0.00162429	0.0833679	-1.36014
ENSG00000128311	TST	0.702131	2.06348	-3.21961	0.00164303	0.0833679	-1.26891
ENSG00000150977	RILPL2	-0.483888	5.67597	3.2205	0.00163832	0.0833679	-1.34712
ENSG00000181026	AEN	0.589448	2.23196	-3.22837	0.0015974	0.0833679	-1.23797
ENSG00000099282	TSPAN15	1.00741	1.80714	-3.21698	0.00165698	0.0834491	-1.2895
ENSG00000103569	AQP9	-0.45858	10.3618	3.21136	0.00168711	0.0839304	-1.38201
ENSG00000125538	IL1B	-0.907048	11.0495	3.21167	0.00168544	0.0839304	-1.37643
ENSG00000198786	MT-ND5	0.579507	10.7813	-3.21211	0.00168306	0.0839304	-1.37328
ENSG00000134152	KATNBL1	0.670868	6.27556	-3.2072	0.00170979	0.0840338	-1.40467
ENSG00000265972	TXNIP	0.636278	9.07503	-3.2078	0.00170648	0.0840338	-1.40017
ENSG00000272396	AC005392.3	-1.34822	3.4061	3.20804	0.00170519	0.0840338	-1.28133
ENSG00000012779	ALOX5	-0.542014	8.75382	3.19652	0.00176922	0.084649	-1.4373
ENSG00000075785	RAB7A	-0.297538	8.09417	3.18308	0.00184681	0.084649	-1.47789
ENSG00000078043	PIAS2	0.615751	2.74385	-3.18328	0.00184563	0.084649	-1.34733
ENSG00000110047	EHD1	-0.589732	8.80719	3.18946	0.00180956	0.084649	-1.45704
ENSG00000122122	SASH3	-0.466217	6.55647	3.18735	0.0018218	0.084649	-1.45996
ENSG00000123685	BATF3	-0.968649	3.60861	3.19643	0.00176974	0.084649	-1.31838
ENSG00000133318	RTN3	-0.387688	7.0362	3.18775	0.00181949	0.084649	-1.46325
ENSG00000134070	IRAK2	-0.539514	6.71964	3.1911	0.00180013	0.084649	-1.45078
ENSG00000154122	ANKH	0.64249	3.30644	-3.18868	0.00181406	0.084649	-1.34626
ENSG00000161944	ASGR2	-0.80147	3.09483	3.19437	0.00178145	0.084649	-1.31776
ENSG00000162433	AK4	-0.618447	3.94112	3.18707	0.00182342	0.084649	-1.36046
ENSG00000163534	FCRL1	-0.99652	2.96474	3.19483	0.0017788	0.084649	-1.32099
ENSG00000163882	POLR2H	0.733568	3.12586	-3.20119	0.00174301	0.084649	-1.30651
ENSG00000166046	TCP11L2	-0.565389	5.18525	3.18502	0.00183539	0.084649	-1.42672
ENSG00000170323	FABP4	1.30688	1.38739	-3.19292	0.00178968	0.084649	-1.38869
ENSG00000196189	SEMA4A	-0.317007	6.62096	3.18565	0.00183173	0.084649	-1.46629
ENSG00000249624	AP000295.1	-1.09819	2.34643	3.19872	0.00175684	0.084649	-1.34109
ENSG00000256269	HMBS	0.821206	1.59548	-3.19236	0.00179289	0.084649	-1.37612
ENSG00000076513	ANKRD13A	-0.321347	6.10013	3.17831	0.00187508	0.0850133	-1.47932
ENSG00000225792	AC004540.2	-0.729277	4.28992	3.18017	0.00186399	0.0850133	-1.39286
ENSG00000260314	MRC1	1.01385	3.01944	-3.17822	0.0018756	0.0850133	-1.36634
ENSG00000085117	CD82	-0.475032	8.24813	3.17323	0.00190563	0.0860555	-1.5053
ENSG00000056558	TRAF1	-0.741131	5.52629	3.16284	0.00196957	0.0864261	-1.49972
ENSG00000068028	RASSF1	0.525105	2.59759	-3.16682	0.00194481	0.0864261	-1.39068
ENSG00000121039	RDH10	0.953957	3.33916	-3.16047	0.00198445	0.0864261	-1.42642
ENSG00000137713	PPP2R1B	0.626799	2.61081	-3.16577	0.00195136	0.0864261	-1.39345
ENSG00000141968	VAV1	-0.462384	7.35416	3.16259	0.00197114	0.0864261	-1.53535
ENSG00000159339	PADI4	-0.749684	5.64003	3.16066	0.00198326	0.0864261	-1.50929
ENSG00000165802	NSMF	0.532239	2.07872	-3.16532	0.0019541	0.0864261	-1.40887
ENSG00000174437	ATP2A2	0.480853	5.68423	-3.16054	0.001984	0.0864261	-1.52597
ENSG00000188483	IER5L	0.78689	2.39424	-3.16102	0.00198095	0.0864261	-1.40702
ENSG00000231964	AL731567.1	-0.816151	4.88527	3.1617	0.00197672	0.0864261	-1.47055
ENSG00000100897	DCAF11	0.33969	5.22078	-3.15133	0.00204273	0.0881707	-1.53654
ENSG00000171777	RASGRP4	-0.511114	6.18299	3.15265	0.0020342	0.0881707	-1.55119
ENSG00000183889	AC138969.1	0.582703	4.6808	-3.1508	0.00204612	0.0881707	-1.51728
ENSG00000101265	RASSF2	-0.47662	6.85409	3.14958	0.00205407	0.0882025	-1.56914
ENSG00000165025	SYK	-0.418025	5.60803	3.14844	0.00206149	0.0882116	-1.54848
ENSG00000071054	MAP4K4	-0.484857	7.42988	3.1461	0.00207677	0.0882481	-1.58174
ENSG00000163171	CDC42EP3	-0.566874	7.16938	3.14636	0.00207508	0.0882481	-1.57987
ENSG00000144381	HSPD1	0.610755	5.97227	-3.14454	0.00208707	0.0883599	-1.57699
ENSG00000155099	PIP4P2	-0.609988	4.56417	3.14242	0.00210106	0.0883599	-1.51402
ENSG00000173868	PHOSPHO1	0.87144	2.90256	-3.14288	0.00209805	0.0883599	-1.45835
ENSG00000077782	FGFR1	0.904536	2.65299	-3.13569	0.00214615	0.0897327	-1.47331
ENSG00000118263	KLF7	-0.498968	5.9783	3.12893	0.00219236	0.0897327	-1.61265
ENSG00000133606	MKRN1	-0.298938	5.87896	3.13465	0.00215324	0.0897327	-1.59662
ENSG00000148985	PGAP2	-0.550218	4.42998	3.13231	0.00216915	0.0897327	-1.53416
ENSG00000157778	PSMG3	0.6886	2.21435	-3.13355	0.00216068	0.0897327	-1.4832
ENSG00000171700	RGS19	-0.332694	6.67681	3.12955	0.00218813	0.0897327	-1.62409
ENSG00000173702	MUC13	1.10791	2.77534	-3.13036	0.00218255	0.0897327	-1.48944
ENSG00000184014	DENND5A	-0.395384	8.68051	3.13015	0.00218399	0.0897327	-1.62403
ENSG00000184012	TMPRSS2	0.936495	1.97446	-3.12731	0.00220362	0.0898928	-1.50697
ENSG00000118520	ARG1	-1.12913	4.44677	3.12527	0.00221778	0.0901701	-1.53855
ENSG00000258424	AL512791.1	1.16859	1.75042	-3.1228	0.00223506	0.0905718	-1.52862
ENSG00000233429	HOTAIRM1	0.875614	2.7095	-3.12048	0.00225146	0.090935	-1.51363
ENSG00000163347	CLDN1	0.930228	1.52689	-3.11849	0.00226559	0.0911533	-1.55977
ENSG00000188486	H2AX	0.648699	3.1167	-3.11762	0.00227176	0.0911533	-1.53095
ENSG00000141519	CCDC40	0.82625	2.42205	-3.11453	0.00229389	0.0917405	-1.52738
ENSG00000167306	MYO5B	0.949966	2.20881	-3.11226	0.0023103	0.0920959	-1.53602
ENSG00000175471	MCTP1	-0.532022	6.8931	3.10826	0.00233947	0.0929559	-1.68424
ENSG00000134308	YWHAQ	0.402761	5.49423	-3.10495	0.00236387	0.0936217	-1.67489
ENSG00000165092	ALDH1A1	0.994487	3.26433	-3.10108	0.00239266	0.0944559	-1.5839
ENSG00000254859	AC067930.3	-0.573651	10.9399	3.09721	0.00242178	0.0952984	-1.69617
ENSG00000140932	CMTM2	-0.822558	5.53903	3.09545	0.00243516	0.0955177	-1.6843
ENSG00000183762	KREMEN1	-0.545622	5.63494	3.09413	0.0024452	0.0956049	-1.69768
ENSG00000148737	TCF7L2	-0.506908	5.46666	3.0892	0.0024831	0.0963351	-1.70538
ENSG00000165474	GJB2	-0.788574	3.14323	3.0885	0.00248855	0.0963351	-1.5961
ENSG00000170142	UBE2E1	-0.397944	6.14942	3.08974	0.00247898	0.0963351	-1.72611
ENSG00000180549	FUT7	-0.805939	3.36106	3.08763	0.00249536	0.0963351	-1.6037
ENSG00000014257	ACPP	-0.62763	3.61297	3.08488	0.00251682	0.0968579	-1.62189
ENSG00000103723	AP3B2	-0.687049	3.66482	3.08324	0.00252968	0.0970479	-1.62644
ENSG00000203739	AL645568.1	-0.541125	3.18341	3.07484	0.00259675	0.0993094	-1.63424
ENSG00000122512	PMS2	0.566921	2.77815	-3.06992	0.00263676	0.100221	-1.64501
ENSG00000135597	REPS1	0.429215	3.72808	-3.06889	0.00264515	0.100221	-1.68668
ENSG00000163754	GYG1	-0.513259	6.966	3.06948	0.00264036	0.100221	-1.79165
ENSG00000147202	DIAPH2	-0.512675	3.83148	3.06662	0.00266389	0.100619	-1.68311
ENSG00000165819	METTL3	0.357165	3.87572	-3.06348	0.00269001	0.101047	-1.70839
ENSG00000243273	AC020636.1	-1.30682	2.30803	3.06327	0.00269172	0.101047	-1.68643
ENSG00000142405	NLRP12	-0.642476	4.38837	3.06065	0.00271367	0.10125	-1.72408
ENSG00000213903	LTB4R	-0.511857	5.2439	3.06105	0.00271036	0.10125	-1.77248
ENSG00000117133	RPF1	0.46011	2.92589	-3.05514	0.00276037	0.102612	-1.68701
ENSG00000161217	PCYT1A	-0.377253	6.35666	3.05437	0.00276695	0.102612	-1.82673
ENSG00000136827	TOR1A	-0.312067	5.16534	3.04433	0.00285419	0.105527	-1.8183
ENSG00000064666	CNN2	-0.293016	8.4573	3.04082	0.00288527	0.105542	-1.87087
ENSG00000107362	ABHD17B	0.462888	2.58848	-3.04222	0.00287288	0.105542	-1.71272
ENSG00000107833	NPM3	0.78793	1.82619	-3.03943	0.0028977	0.105542	-1.73576
ENSG00000136280	CCM2	-0.344978	4.89437	3.04039	0.00288916	0.105542	-1.8144
ENSG00000163191	S100A11	-0.3249	11.0283	3.04203	0.00287455	0.105542	-1.84518
ENSG00000170619	COMMD5	-0.424902	4.81257	3.03829	0.00290788	0.105598	-1.81338
ENSG00000185201	IFITM2	-0.52523	11.6824	3.03719	0.00291777	0.105644	-1.85285
ENSG00000136068	FLNB	0.45308	4.00653	-3.03361	0.00295012	0.105898	-1.79721
ENSG00000147676	MAL2	0.984487	2.66907	-3.03355	0.00295074	0.105898	-1.73885
ENSG00000172594	SMPDL3A	-0.764777	3.99537	3.0347	0.00294023	0.105898	-1.76871
ENSG00000148841	ITPRIP	-0.470277	6.66451	3.03085	0.00297535	0.106469	-1.8943
ENSG00000277203	F8A1	-0.789934	3.21407	3.02959	0.00298692	0.106571	-1.74962
ENSG00000171522	PTGER4	-0.525446	6.38694	3.02814	0.00300027	0.106571	-1.89737
ENSG00000276980	AC008760.2	-0.847227	3.33979	3.0277	0.00300434	0.106571	-1.75733
ENSG00000187479	C11orf96	-0.944557	2.95034	3.02651	0.00301534	0.106653	-1.75162
ENSG00000039068	CDH1	0.800407	3.39934	-3.01194	0.00315323	0.108162	-1.82427
ENSG00000058600	POLR3E	0.600442	3.49359	-3.01207	0.00315202	0.108162	-1.82609
ENSG00000072062	PRKACA	-0.325629	5.57044	3.01092	0.00316311	0.108162	-1.9243
ENSG00000088930	XRN2	-0.429283	5.07341	3.01586	0.00311559	0.108162	-1.88743
ENSG00000115602	IL1RL1	1.00964	2.84196	-3.01082	0.00316409	0.108162	-1.80089
ENSG00000136754	ABI1	-0.338411	5.8155	3.01812	0.00309402	0.108162	-1.91322
ENSG00000137073	UBAP2	-0.353674	4.35753	3.01917	0.00308405	0.108162	-1.8406
ENSG00000169403	PTAFR	-0.392407	6.96316	3.01696	0.00310503	0.108162	-1.93483
ENSG00000170571	EMB	-0.521598	6.02454	3.011	0.00316236	0.108162	-1.93581
ENSG00000189377	CXCL17	1.09084	3.80743	-3.01505	0.00312333	0.108162	-1.84236
ENSG00000257743	MGAM2	-0.711917	3.37633	3.01401	0.00313331	0.108162	-1.79574
ENSG00000283155	AC116353.5	-0.870723	3.90759	3.01988	0.00307739	0.108162	-1.80256
ENSG00000145390	USP53	0.634998	3.06813	-3.00844	0.00318719	0.108648	-1.81502
ENSG00000163393	SLC22A15	-0.620377	4.45019	3.007	0.00320132	0.108827	-1.87065
ENSG00000146540	C7orf50	0.620592	3.08461	-3.00404	0.00323045	0.109353	-1.82608
ENSG00000169902	TPST1	1.05531	3.29707	-3.00361	0.00323467	0.109353	-1.84139
ENSG00000101916	TLR8	-0.671466	5.69706	2.99815	0.00328916	0.110779	-1.95786
ENSG00000145287	PLAC8	-0.656589	7.12411	2.99757	0.00329494	0.110779	-1.98718
ENSG00000185298	CCDC137	0.654978	2.76154	-2.99648	0.00330595	0.110844	-1.83357
ENSG00000109743	BST1	-0.462258	6.22865	2.98925	0.00337961	0.111182	-1.99952
ENSG00000119729	RHOQ	-0.418313	6.18508	2.98973	0.00337471	0.111182	-1.99777
ENSG00000140379	BCL2A1	-0.412473	10.374	2.99181	0.00335338	0.111182	-1.98681
ENSG00000165215	CLDN3	0.85095	3.24191	-2.99114	0.00336025	0.111182	-1.8693
ENSG00000177663	IL17RA	-0.442329	6.6853	2.98952	0.00337684	0.111182	-2.00596
ENSG00000228278	ORM2	-1.01974	2.55598	2.98997	0.0033722	0.111182	-1.84609
ENSG00000235576	LINC01871	1.2302	0.963043	-2.99147	0.00335681	0.111182	-1.91764
ENSG00000162885	B3GALNT2	0.51054	2.55686	-2.98832	0.00338925	0.1112	-1.84862
ENSG00000173598	NUDT4	0.471763	3.13266	-2.98397	0.00343444	0.112381	-1.87813
ENSG00000120733	KDM3B	-0.317452	5.12317	2.98211	0.00345395	0.112718	-1.982
ENSG00000189060	H1-0	0.612327	4.34785	-2.98045	0.00347143	0.112988	-1.96031
ENSG00000149289	ZC3H12C	-0.66593	2.90718	2.97728	0.00350501	0.113477	-1.87579
ENSG00000182446	NPLOC4	0.359937	6.29031	-2.97814	0.00349588	0.113477	-2.0352
ENSG00000065809	FAM107B	-0.360191	7.26317	2.97533	0.00352586	0.113851	-2.04819
ENSG00000189077	TMEM120A	-0.51762	5.95819	2.97446	0.0035352	0.113852	-2.0317
ENSG00000160883	HK3	-0.502164	7.73205	2.97306	0.00355026	0.114037	-2.05498
ENSG00000075624	ACTB	-0.430419	13.2273	2.97074	0.00357532	0.114416	-2.01519
ENSG00000080824	HSP90AA1	0.564997	8.2033	-2.96946	0.00358929	0.114416	-2.06268
ENSG00000086062	B4GALT1	-0.305485	6.3335	2.96938	0.0035901	0.114416	-2.0558
ENSG00000089820	ARHGAP4	-0.407285	6.49718	2.96844	0.00360041	0.114446	-2.06006
ENSG00000090020	SLC9A1	-0.392717	4.31555	2.96433	0.00364556	0.115581	-1.98071
ENSG00000153317	ASAP1	-0.443887	7.06501	2.9621	0.00367019	0.115762	-2.08224
ENSG00000198695	MT-ND6	0.581459	11.723	-2.96282	0.00366223	0.115762	-2.0477
ENSG00000048544	MRPS10	0.533131	2.02687	-2.95663	0.00373148	0.116305	-1.92862
ENSG00000135587	SMPD2	-0.488253	3.43056	2.95607	0.00373778	0.116305	-1.94825
ENSG00000160917	CPSF4	0.554727	2.73838	-2.95706	0.00372657	0.116305	-1.93068
ENSG00000167965	MLST8	0.591276	2.7629	-2.95739	0.00372294	0.116305	-1.9324
ENSG00000170540	ARL6IP1	0.351508	5.73192	-2.95673	0.00373032	0.116305	-2.08154
ENSG00000180316	PNPLA1	-0.730144	3.46334	2.95548	0.00374443	0.116305	-1.94791
ENSG00000011566	MAP4K3	0.652125	3.61872	-2.94977	0.00380968	0.116849	-1.99626
ENSG00000109814	UGDH	0.633666	3.38991	-2.95277	0.00377524	0.116849	-1.97377
ENSG00000112299	VNN1	-0.888306	5.09859	2.95005	0.00380638	0.116849	-2.05029
ENSG00000172936	MYD88	-0.394593	7.83791	2.9511	0.00379441	0.116849	-2.11344
ENSG00000175274	TP53I11	-0.429187	5.8388	2.94998	0.00380719	0.116849	-2.09422
ENSG00000103365	GGA2	0.424853	4.78333	-2.94718	0.00383949	0.117469	-2.06988
ENSG00000065882	TBC1D1	0.305844	5.78471	-2.94536	0.0038607	0.117824	-2.11271
ENSG00000166068	SPRED1	0.686505	2.31615	-2.94448	0.0038709	0.117841	-1.95449
ENSG00000064270	ATP2C2	0.834599	3.17715	-2.93865	0.00393949	0.119631	-1.99992
ENSG00000105711	SCN1B	-0.75867	4.82084	2.93542	0.00397805	0.120503	-2.07769
ENSG00000010322	NISCH	0.344525	4.35587	-2.93389	0.00399635	0.120642	-2.0778
ENSG00000126804	ZBTB1	-0.43029	4.65117	2.93339	0.00400235	0.120642	-2.08081
ENSG00000162086	ZNF75A	0.484916	3.15097	-2.9313	0.00402756	0.12084	-2.01325
ENSG00000179195	ZNF664	0.564182	2.97009	-2.93121	0.00402865	0.12084	-2.00493
ENSG00000198938	MT-CO3	0.555959	11.3122	-2.92878	0.00405814	0.121427	-2.1413
ENSG00000253988	AC079015.1	-0.883686	3.21694	2.92592	0.00409325	0.122178	-2.00785
ENSG00000050730	TNIP3	-0.979443	6.47249	2.9224	0.00413666	0.122211	-2.17573
ENSG00000131236	CAP1	-0.306069	8.81278	2.92179	0.00414426	0.122211	-2.18669
ENSG00000133805	AMPD3	-0.541794	6.58499	2.92191	0.00414277	0.122211	-2.18328
ENSG00000142784	WDTC1	-0.36658	4.31381	2.92288	0.00413068	0.122211	-2.08851
ENSG00000261512	AC092368.3	-0.808788	2.32117	2.92464	0.0041089	0.122211	-2.00845
ENSG00000065618	COL17A1	-0.858972	2.14841	2.91257	0.00426026	0.122978	-2.04198
ENSG00000101337	TM9SF4	-0.410832	4.9884	2.9163	0.00421293	0.122978	-2.14514
ENSG00000106348	IMPDH1	-0.407111	6.37484	2.91869	0.00418286	0.122978	-2.18948
ENSG00000114638	UPK1B	0.881004	3.02114	-2.91785	0.00419343	0.122978	-2.0447
ENSG00000133265	HSPBP1	0.614163	2.79103	-2.91209	0.00426638	0.122978	-2.04635
ENSG00000144802	NFKBIZ	-0.521016	9.45831	2.91425	0.00423895	0.122978	-2.2014
ENSG00000147010	SH3KBP1	-0.369983	5.92465	2.91339	0.00424989	0.122978	-2.19376
ENSG00000171606	ZNF274	0.372137	4.10601	-2.91449	0.00423589	0.122978	-2.11303
ENSG00000178814	OPLAH	-0.58413	4.56066	2.91175	0.00427077	0.122978	-2.12608
ENSG00000184292	TACSTD2	1.04295	4.90549	-2.91632	0.00421276	0.122978	-2.16245
ENSG00000122203	KIAA1191	0.478922	3.44523	-2.91004	0.00429268	0.123319	-2.08305
ENSG00000150347	ARID5B	-0.360285	5.25197	2.90824	0.00431574	0.123691	-2.18127
ENSG00000132591	ERAL1	0.641147	2.32796	-2.90744	0.00432616	0.1237	-2.0442
ENSG00000204482	LST1	-0.530851	7.36314	2.90432	0.00436663	0.124566	-2.23568
ENSG00000079432	CIC	-0.416165	5.46347	2.90331	0.00437977	0.12465	-2.2026
ENSG00000088808	PPP1R13B	0.603227	2.68505	-2.90169	0.00440099	0.124699	-2.06709
ENSG00000100749	VRK1	-0.535597	3.59928	2.8969	0.00446438	0.124699	-2.10481
ENSG00000107829	FBXW4	0.455613	3.93534	-2.89551	0.0044829	0.124699	-2.15203
ENSG00000127124	HIVEP3	-0.610992	3.3087	2.89754	0.0044558	0.124699	-2.08847
ENSG00000137331	IER3	-0.454175	9.34206	2.89909	0.00443528	0.124699	-2.24188
ENSG00000142409	ZNF787	-0.383674	4.47887	2.89547	0.00448339	0.124699	-2.16896
ENSG00000156127	BATF	-0.451764	6.55039	2.90099	0.00441029	0.124699	-2.23816
ENSG00000179913	B3GNT3	0.836553	1.56191	-2.8968	0.00446573	0.124699	-2.08472
ENSG00000231208	ZBTB46-AS1	-0.994787	2.76708	2.89914	0.00443464	0.124699	-2.06365
ENSG00000237513	AC007384.1	-0.665269	6.65975	2.89918	0.00443411	0.124699	-2.24287
ENSG00000142634	EFHD2	-0.326622	8.1138	2.89163	0.00453493	0.125847	-2.26915
ENSG00000103067	ESRP2	0.716811	2.07091	-2.8888	0.00457329	0.126338	-2.08887
ENSG00000173262	SLC2A14	-0.956459	2.10172	2.88907	0.00456961	0.126338	-2.10159
ENSG00000175203	DCTN2	-0.36076	5.8033	2.8879	0.00458561	0.126394	-2.25645
ENSG00000096384	HSP90AB1	0.51765	7.04693	-2.886	0.00461151	0.126822	-2.28364
ENSG00000170477	KRT4	1.05119	1.58461	-2.88493	0.00462622	0.126941	-2.10702
ENSG00000100401	RANGAP1	0.406816	3.80008	-2.88282	0.0046553	0.127169	-2.17431
ENSG00000280279	AC240565.4	-0.69473	4.29667	2.88321	0.00464993	0.127169	-2.17968
ENSG00000189334	S100A14	0.958231	2.72708	-2.88183	0.00466905	0.12726	-2.12075
ENSG00000072274	TFRC	-0.480587	6.74536	2.87682	0.00473892	0.127288	-2.30319
ENSG00000092199	HNRNPC	-0.265946	8.5094	2.87771	0.00472644	0.127288	-2.30359
ENSG00000099991	CABIN1	0.440941	4.25502	-2.87654	0.00474288	0.127288	-2.22
ENSG00000101444	AHCY	0.47081	3.16675	-2.87799	0.00472257	0.127288	-2.14637
ENSG00000160285	LSS	-0.612316	4.51702	2.87948	0.00470175	0.127288	-2.20542
ENSG00000227507	LTB	-0.627	5.68791	2.87852	0.00471506	0.127288	-2.27136
ENSG00000281404	LINC01176	-0.836857	2.33494	2.87933	0.00470378	0.127288	-2.11241
ENSG00000269929	MIRLET7A1HG	0.830647	1.64636	-2.87509	0.0047633	0.127556	-2.13061
ENSG00000112378	PERP	0.860309	1.74148	-2.87386	0.0047807	0.127743	-2.12988
ENSG00000124766	SOX4	0.615642	1.92637	-2.87229	0.00480303	0.12806	-2.12992
ENSG00000225434	LINC01504	0.615201	2.10264	-2.87127	0.0048176	0.128169	-2.13006
ENSG00000123610	TNFAIP6	-0.686505	8.35437	2.86927	0.00484613	0.128648	-2.32641
ENSG00000100413	POLR3H	0.571273	2.23329	-2.86267	0.00494168	0.130007	-2.15028
ENSG00000105357	MYH14	0.848612	3.32513	-2.86354	0.00492901	0.130007	-2.19805
ENSG00000164181	ELOVL7	-0.717931	3.4653	2.86242	0.00494527	0.130007	-2.17935
ENSG00000165209	STRBP	0.665459	2.19242	-2.86207	0.00495044	0.130007	-2.15174
ENSG00000177548	RABEP2	0.486432	3.22259	-2.86241	0.00494548	0.130007	-2.18823
ENSG00000166913	YWHAB	-0.282293	6.74226	2.85905	0.00499484	0.130893	-2.35003
ENSG00000117298	ECE1	-0.385742	8.01719	2.85755	0.00501702	0.131193	-2.35766
ENSG00000178935	ZNF552	-0.675114	3.61393	2.85514	0.00505277	0.131694	-2.20494
ENSG00000253320	AZIN1-AS1	-0.82495	5.9919	2.85481	0.0050577	0.131694	-2.34037
ENSG00000105698	USF2	-0.334856	6.88314	2.85028	0.00512573	0.133075	-2.37362
ENSG00000149115	TNKS1BP1	0.588993	2.14242	-2.84911	0.00514335	0.133075	-2.18214
ENSG00000184465	WDR27	0.693438	1.89233	-2.84978	0.00513327	0.133075	-2.18232
ENSG00000048052	HDAC9	0.690706	2.66456	-2.84384	0.00522381	0.133844	-2.20726
ENSG00000102010	BMX	-0.834936	2.3751	2.84358	0.00522778	0.133844	-2.19658
ENSG00000176049	JAKMIP2	-0.858133	1.91318	2.84571	0.00519513	0.133844	-2.20479
ENSG00000250571	GLI4	0.652176	2.43099	-2.84452	0.00521331	0.133844	-2.19699
ENSG00000286772	AC009410.1	-0.879445	1.26863	2.84602	0.00519034	0.133844	-2.26951
ENSG00000175895	PLEKHF2	-0.430695	4.97178	2.8419	0.00525371	0.134227	-2.33548
ENSG00000100906	NFKBIA	-0.440208	11.2287	2.83993	0.00528422	0.134311	-2.37512
ENSG00000127666	TICAM1	-0.41144	5.01073	2.84074	0.00527153	0.134311	-2.34156
ENSG00000164972	C9orf24	1.09447	2.30672	-2.83956	0.00528991	0.134311	-2.20841
ENSG00000136802	LRRC8A	0.517161	2.94021	-2.83768	0.00531922	0.134636	-2.23427
ENSG00000213246	SUPT4H1	-0.363946	6.18092	2.83733	0.00532472	0.134636	-2.39674
ENSG00000103168	TAF1C	-0.796631	4.96833	2.83031	0.00543541	0.134658	-2.35733
ENSG00000106261	ZKSCAN1	-0.33082	4.79298	2.83145	0.00541736	0.134658	-2.35277
ENSG00000106780	MEGF9	-0.448717	5.111	2.83021	0.0054371	0.134658	-2.37223
ENSG00000109113	RAB34	0.513043	3.50048	-2.82969	0.00544532	0.134658	-2.28904
ENSG00000112053	SLC26A8	-0.521912	3.56803	2.83205	0.00540787	0.134658	-2.26708
ENSG00000112303	VNN2	-0.627812	8.44497	2.83503	0.00536074	0.134658	-2.41411
ENSG00000134333	LDHA	-0.371392	7.62464	2.83421	0.00537371	0.134658	-2.41781
ENSG00000138363	ATIC	0.601782	2.99596	-2.8309	0.00542612	0.134658	-2.25463
ENSG00000143515	ATP8B2	0.546221	2.61765	-2.83425	0.00537298	0.134658	-2.22704
ENSG00000166333	ILK	-0.330907	5.94093	2.82892	0.00545761	0.134658	-2.41263
ENSG00000172269	DPAGT1	0.589594	2.81239	-2.8296	0.00544677	0.134658	-2.24811
ENSG00000187630	DHRS4L2	0.74398	1.64491	-2.83442	0.00537035	0.134658	-2.22321
ENSG00000286196	AL162586.2	-0.580716	2.37339	2.8282	0.00546914	0.134671	-2.23085
ENSG00000174501	ANKRD36C	0.709535	3.82878	-2.82647	0.00549694	0.135083	-2.32245
ENSG00000116133	DHCR24	0.698312	3.43757	-2.8241	0.00553525	0.135149	-2.30148
ENSG00000148925	BTBD10	-0.526533	4.24319	2.8247	0.00552552	0.135149	-2.32578
ENSG00000186431	FCAR	-0.50868	8.06893	2.82357	0.00554378	0.135149	-2.44461
ENSG00000204257	HLA-DMA	0.609476	5.08863	-2.82508	0.00551939	0.135149	-2.40166
ENSG00000120868	APAF1	-0.411542	5.04253	2.82222	0.00556583	0.135417	-2.38954
ENSG00000100503	NIN	-0.339412	6.33681	2.8208	0.00558898	0.135441	-2.44221
ENSG00000198804	MT-CO1	0.664328	12.5868	-2.82138	0.00557937	0.135441	-2.40427
ENSG00000120306	CYSTM1	-0.397683	8.05864	2.81329	0.00571281	0.137625	-2.47082
ENSG00000160326	SLC2A6	-0.595464	5.29986	2.81366	0.00570677	0.137625	-2.42089
ENSG00000265808	SEC22B	-0.391562	5.25387	2.81408	0.00569973	0.137625	-2.42174
ENSG00000184402	SS18L1	0.49652	2.78771	-2.81253	0.0057255	0.137659	-2.28654
ENSG00000165181	SHOC1	-0.751207	3.72384	2.81064	0.00575722	0.13788	-2.3244
ENSG00000177311	ZBTB38	0.398824	4.04263	-2.8109	0.00575289	0.13788	-2.37054
ENSG00000185338	SOCS1	0.929665	5.29441	-2.80858	0.00579189	0.138175	-2.45464
ENSG00000186834	HEXIM1	0.385229	3.7312	-2.80857	0.00579211	0.138175	-2.35388
ENSG00000025770	NCAPH2	0.413404	3.74746	-2.80573	0.00584026	0.138581	-2.36239
ENSG00000155097	ATP6V1C1	-0.426456	6.71428	2.80576	0.00583963	0.138581	-2.4852
ENSG00000230539	AOAH-IT1	-0.933732	2.79589	2.80556	0.0058431	0.138581	-2.28681
ENSG00000243179	AC110769.1	-0.796392	1.99713	2.80303	0.00588628	0.139335	-2.29892
ENSG00000091640	SPAG7	-0.337068	5.22859	2.80045	0.00593072	0.140116	-2.45584
ENSG00000167858	TEKT1	0.973767	1.89429	-2.79963	0.00594485	0.140179	-2.29727
ENSG00000026508	CD44	-0.353585	10.5906	2.79525	0.00602108	0.141161	-2.4947
ENSG00000187764	SEMA4D	0.340635	7.23199	-2.79528	0.00602048	0.141161	-2.51666
ENSG00000255026	AC136475.3	0.712777	6.0216	-2.79574	0.0060124	0.141161	-2.50565
ENSG00000008952	SEC62	-0.404034	6.57465	2.79285	0.00606311	0.141447	-2.51621
ENSG00000108262	GIT1	0.414305	3.64505	-2.79379	0.00604663	0.141447	-2.3852
ENSG00000137845	ADAM10	-0.317741	7.18694	2.79257	0.00606795	0.141447	-2.52253
ENSG00000123728	RAP2C	-0.396542	5.73138	2.79021	0.00610968	0.142149	-2.50296
ENSG00000143252	SDHC	-0.389755	5.46087	2.78905	0.00613032	0.142358	-2.49474
ENSG00000196839	ADA	-0.60935	4.26928	2.7874	0.0061597	0.14267	-2.41906
ENSG00000227392	HPN-AS1	-0.791313	2.65418	2.78634	0.00617872	0.14267	-2.32863
ENSG00000257315	ZBED6	-0.478504	3.91691	2.78674	0.0061715	0.14267	-2.40093
ENSG00000071205	ARHGAP10	0.495028	2.46471	-2.78408	0.00621927	0.143336	-2.34118
ENSG00000169504	CLIC4	-0.450756	6.195	2.78313	0.00623639	0.143461	-2.53352
ENSG00000029153	ARNTL2	0.550563	3.67725	-2.78063	0.00628173	0.143986	-2.42265
ENSG00000100292	HMOX1	0.527704	7.11283	-2.78023	0.00628895	0.143986	-2.55432
ENSG00000172663	TMEM134	0.615629	2.80525	-2.77993	0.00629453	0.143986	-2.36644
ENSG00000205542	TMSB4X	-0.337375	11.5609	2.77915	0.00630875	0.144042	-2.52494
ENSG00000138166	DUSP5	0.545061	5.41225	-2.77737	0.00634126	0.14441	-2.535
ENSG00000168310	IRF2	0.34863	7.01006	-2.77698	0.00634847	0.14441	-2.56208
ENSG00000012124	CD22	-0.766433	5.60004	2.77443	0.00639542	0.144718	-2.53029
ENSG00000101188	NTSR1	-0.944194	2.53749	2.77328	0.00641672	0.144718	-2.35704
ENSG00000163705	FANCD2OS	0.919159	1.07782	-2.77248	0.00643143	0.144718	-2.39458
ENSG00000168283	BMI1	0.613465	2.99606	-2.7724	0.00643298	0.144718	-2.39603
ENSG00000237892	KLF7-IT1	-0.699638	3.48916	2.77393	0.00640466	0.144718	-2.3958
ENSG00000251194	AL133330.1	-0.697751	4.45332	2.7746	0.00639215	0.144718	-2.45796
ENSG00000102359	SRPX2	0.884403	1.3616	-2.77134	0.00645266	0.144895	-2.37705
ENSG00000167566	NCKAP5L	-0.380798	4.03755	2.76928	0.00649117	0.145493	-2.45406
ENSG00000051523	CYBA	-0.486441	9.68226	2.76466	0.00657819	0.14584	-2.58168
ENSG00000087088	BAX	0.381344	5.61588	-2.76651	0.00654331	0.14584	-2.56777
ENSG00000135437	RDH5	-0.738318	3.02835	2.7653	0.00656616	0.14584	-2.39131
ENSG00000154099	DNAAF1	-0.861392	5.47276	2.76628	0.0065477	0.14584	-2.54486
ENSG00000178980	SELENOW	0.446823	5.17622	-2.76467	0.00657802	0.14584	-2.55608
ENSG00000225783	MIAT	-0.661886	4.44799	2.765	0.00657189	0.14584	-2.48443
ENSG00000108405	P2RX1	-0.572571	4.78301	2.76116	0.00664493	0.145844	-2.52049
ENSG00000111361	EIF2B1	0.479244	3.22579	-2.76252	0.00661894	0.145844	-2.43282
ENSG00000113763	UNC5A	-0.573655	2.97074	2.76174	0.00663378	0.145844	-2.39833
ENSG00000164134	NAA15	0.40762	3.59852	-2.76181	0.00663244	0.145844	-2.45995
ENSG00000258082	AL391832.3	-0.877891	4.35973	2.76247	0.00661993	0.145844	-2.47733
ENSG00000282535	AC092192.1	-0.841352	2.74987	2.7609	0.00664984	0.145844	-2.38758
ENSG00000023902	PLEKHO1	0.485439	5.5638	-2.75949	0.0066769	0.146175	-2.58446
ENSG00000113369	ARRDC3	0.49648	6.23765	-2.75678	0.00672931	0.14706	-2.60631
ENSG00000141858	SAMD1	0.598753	2.32978	-2.75401	0.00678312	0.147971	-2.40648
ENSG00000052344	PRSS8	0.684932	2.61063	-2.75169	0.00682834	0.148163	-2.42197
ENSG00000105835	NAMPT	-0.420962	12.1273	2.75149	0.00683236	0.148163	-2.58812
ENSG00000155096	AZIN1	-0.306532	6.91981	2.74958	0.00686995	0.148163	-2.62879
ENSG00000172927	MYEOV	0.749678	2.14522	-2.74924	0.00687666	0.148163	-2.41421
ENSG00000173930	SLCO4C1	-0.54611	2.61617	2.75061	0.00684972	0.148163	-2.41214
ENSG00000189171	S100A13	0.817332	1.70834	-2.74975	0.00686649	0.148163	-2.41136
ENSG00000234183	LINC01952	1.05285	1.41012	-2.75061	0.00684967	0.148163	-2.41826
ENSG00000069667	RORA	0.535353	2.78461	-2.74666	0.00692783	0.149003	-2.44296
ENSG00000121797	CCRL2	-0.522315	7.69554	2.74154	0.00703022	0.149467	-2.65137
ENSG00000123297	TSFM	0.617986	2.29233	-2.74392	0.00698241	0.149467	-2.42857
ENSG00000123338	NCKAP1L	-0.324179	6.20357	2.74258	0.00700917	0.149467	-2.63624
ENSG00000162928	PEX13	0.460126	2.147	-2.74444	0.00697207	0.149467	-2.42322
ENSG00000197860	SGTB	-0.515001	4.80325	2.7423	0.00701483	0.149467	-2.57177
ENSG00000227354	RBM26-AS1	-0.598768	2.03702	2.74268	0.00700718	0.149467	-2.42864
ENSG00000261519	AC010542.4	-0.841407	2.53137	2.74131	0.00703491	0.149467	-2.42973
ENSG00000169896	ITGAM	-0.448208	7.68899	2.73959	0.00706949	0.149942	-2.65628
ENSG00000257202	AC084398.2	-0.970242	1.74909	2.7388	0.00708559	0.150023	-2.45835
ENSG00000110090	CPT1A	0.349166	3.8913	-2.73193	0.00722617	0.150049	-2.55231
ENSG00000112584	FAM120B	-0.317044	3.55815	2.73006	0.00726485	0.150049	-2.51604
ENSG00000120738	EGR1	-0.619763	7.44336	2.73594	0.00714388	0.150049	-2.66458
ENSG00000126759	CFP	-0.458013	6.01781	2.73169	0.00723114	0.150049	-2.65704
ENSG00000132207	SLX1A	0.743255	3.52667	-2.72926	0.00728155	0.150049	-2.53833
ENSG00000132522	GPS2	-0.258687	5.58302	2.73567	0.00714929	0.150049	-2.63529
ENSG00000135002	RFK	0.511031	2.78706	-2.73337	0.00719645	0.150049	-2.47336
ENSG00000146094	DOK3	-0.367266	7.94385	2.73196	0.0072256	0.150049	-2.67516
ENSG00000149573	MPZL2	0.759053	2.25958	-2.73581	0.00714639	0.150049	-2.44782
ENSG00000152642	GPD1L	0.768042	2.035	-2.73398	0.00718403	0.150049	-2.44629
ENSG00000166902	MRPL16	-0.455109	4.29739	2.7293	0.00728069	0.150049	-2.56897
ENSG00000196182	STK40	-0.260576	7.11405	2.72919	0.007283	0.150049	-2.68077
ENSG00000205609	EIF3CL	1.08866	1.26117	-2.73293	0.00720566	0.150049	-2.46629
ENSG00000242247	ARFGAP3	-0.32247	6.16044	2.73344	0.00719504	0.150049	-2.65792
ENSG00000255097	AP006259.1	-0.777162	4.1159	2.73005	0.00726519	0.150049	-2.54364
ENSG00000286540	AL096854.1	-1.16254	1.67065	2.73489	0.00716532	0.150049	-2.48177
ENSG00000186081	KRT5	0.956192	3.63875	-2.72835	0.00730044	0.150156	-2.55355
ENSG00000116750	UCHL5	0.515478	3.16286	-2.72534	0.00736342	0.150692	-2.51842
ENSG00000163257	DCAF16	0.546684	2.17004	-2.72543	0.00736165	0.150692	-2.46749
ENSG00000196352	CD55	-0.360354	9.45355	2.72583	0.00735318	0.150692	-2.68014
ENSG00000169738	DCXR	0.553495	3.30792	-2.72385	0.00739487	0.151082	-2.53167
ENSG00000131669	NINJ1	-0.356829	8.96829	2.7207	0.00746153	0.151685	-2.69755
ENSG00000135441	BLOC1S1	-0.428696	6.31974	2.72095	0.00745626	0.151685	-2.69114
ENSG00000227039	ITGB2-AS1	-0.601962	3.35536	2.72071	0.00746126	0.151685	-2.51856
ENSG00000140688	C16orf58	0.57159	2.54395	-2.71836	0.00751137	0.152192	-2.49597
ENSG00000151474	FRMD4A	0.898374	2.06022	-2.7185	0.00750832	0.152192	-2.48131
ENSG00000133983	COX16	0.665585	2.9268	-2.717	0.0075405	0.15253	-2.52515
ENSG00000152380	FAM151B	-0.568961	4.06868	2.71632	0.00755508	0.15254	-2.57695
ENSG00000247077	PGAM5	0.455321	2.49567	-2.71582	0.00756594	0.15254	-2.49857
ENSG00000089006	SNX5	0.324885	4.69209	-2.71413	0.00760242	0.152773	-2.65187
ENSG00000101665	SMAD7	0.421914	3.9137	-2.71447	0.00759498	0.152773	-2.5968
ENSG00000087157	PGS1	0.342569	7.56769	-2.70798	0.00773641	0.154703	-2.73458
ENSG00000171345	KRT19	0.928586	5.77639	-2.70838	0.00772777	0.154703	-2.71849
ENSG00000283118	AC009951.5	-0.722391	4.81828	2.70798	0.00773644	0.154703	-2.64801
ENSG00000087074	PPP1R15A	-0.458598	9.66601	2.70651	0.00776873	0.154843	-2.72573
ENSG00000135932	CAB39	-0.300983	6.29383	2.70684	0.00776152	0.154843	-2.72644
ENSG00000135480	KRT7	0.849824	5.01217	-2.70541	0.00779311	0.155077	-2.69837
ENSG00000073605	GSDMB	0.692097	2.22225	-2.70452	0.00781286	0.155217	-2.5168
ENSG00000147854	UHRF2	0.438168	3.59659	-2.70311	0.00784416	0.155586	-2.59936
ENSG00000154153	RETREG1	-0.636252	2.85774	2.70032	0.00790641	0.156567	-2.53877
ENSG00000101457	DNTTIP1	-0.332663	5.4019	2.69737	0.0079728	0.157119	-2.71979
ENSG00000115677	HDLBP	0.274357	6.71043	-2.69763	0.0079668	0.157119	-2.75706
ENSG00000147324	MFHAS1	0.534037	2.44548	-2.6978	0.00796318	0.157119	-2.5385
ENSG00000130382	MLLT1	-0.411728	4.86739	2.69676	0.00798659	0.157138	-2.68773
ENSG00000174606	ANGEL2	0.355499	3.58009	-2.69503	0.00802569	0.157654	-2.61724
ENSG00000095951	HIVEP1	-0.352763	6.54322	2.69298	0.00807239	0.157702	-2.76414
ENSG00000142794	NBPF3	0.792041	1.48113	-2.69266	0.0080797	0.157702	-2.54357
ENSG00000151657	KIN	-0.617273	2.74119	2.69313	0.00806894	0.157702	-2.54751
ENSG00000163435	ELF3	0.911892	4.57388	-2.69273	0.00807812	0.157702	-2.70502
ENSG00000163430	FSTL1	0.876937	1.85935	-2.69013	0.00813777	0.158331	-2.54255
ENSG00000187116	LILRA5	-0.457745	8.44253	2.69031	0.0081337	0.158331	-2.776
ENSG00000055208	TAB2	-0.298273	6.24716	2.68863	0.00817239	0.158752	-2.77011
ENSG00000140598	EFL1	0.609461	2.91553	-2.68583	0.00823722	0.159699	-2.59543
ENSG00000159733	ZFYVE28	0.661703	1.92738	-2.6854	0.00824726	0.159699	-2.5532
ENSG00000128039	SRD5A3	0.621356	2.07015	-2.68222	0.00832148	0.160628	-2.56222
ENSG00000189430	NCR1	-0.69199	4.2049	2.68251	0.00831467	0.160628	-2.66243
ENSG00000054965	FAM168A	-0.419399	4.695	2.67918	0.00839309	0.160677	-2.71836
ENSG00000104154	SLC30A4	-0.510608	3.83878	2.67851	0.00840903	0.160677	-2.65449
ENSG00000120694	HSPH1	0.732145	5.5901	-2.67845	0.0084104	0.160677	-2.78592
ENSG00000125775	SDCBP2	0.723835	2.05095	-2.67998	0.00837423	0.160677	-2.56791
ENSG00000186854	TRABD2A	0.630982	1.75734	-2.67822	0.00841591	0.160677	-2.56889
ENSG00000235568	NFAM1	-0.406539	6.22077	2.68099	0.00835056	0.160677	-2.78714
ENSG00000259294	AC005096.1	-0.824702	2.54743	2.6797	0.00838092	0.160677	-2.5687
ENSG00000090339	ICAM1	-0.433378	8.35034	2.67679	0.00844997	0.161076	-2.80937
ENSG00000198909	MAP3K3	-0.369755	5.07864	2.67348	0.00852899	0.162329	-2.75901
ENSG00000100024	UPB1	-0.743992	4.39641	2.67289	0.00854328	0.162349	-2.7008
ENSG00000131171	SH3BGRL	-0.409473	6.09085	2.67163	0.00857349	0.16267	-2.80663
ENSG00000166598	HSP90B1	0.406193	6.86473	-2.67076	0.00859448	0.162816	-2.8238
ENSG00000205981	DNAJC19	0.686294	1.59874	-2.66941	0.00862714	0.163182	-2.58915
ENSG00000257923	CUX1	-0.298465	6.18868	2.66877	0.00864263	0.163223	-2.81711
ENSG00000144136	SLC20A1	0.310946	5.83869	-2.66746	0.00867463	0.163575	-2.81703
ENSG00000154359	LONRF1	0.326814	4.3469	-2.66597	0.0087109	0.163993	-2.74478
ENSG00000165168	CYBB	-0.527736	7.54841	2.66546	0.00872361	0.163993	-2.83789
ENSG00000143162	CREG1	0.445704	6.36875	-2.66363	0.00876853	0.164142	-2.83687
ENSG00000158796	DEDD	-0.333278	4.88842	2.66241	0.00879861	0.164142	-2.77492
ENSG00000173846	PLK3	-0.395607	8.11151	2.66261	0.00879364	0.164142	-2.84466
ENSG00000188643	S100A16	0.851694	2.78055	-2.66327	0.00877738	0.164142	-2.64027
ENSG00000204839	MROH6	-0.510918	3.94076	2.66287	0.00878711	0.164142	-2.69874
ENSG00000163879	DNALI1	0.919663	2.35209	-2.6612	0.0088285	0.164449	-2.624
ENSG00000268056	AC020913.1	-1.01931	1.13898	2.66035	0.00884939	0.164588	-2.65513
ENSG00000108518	PFN1	-0.362885	10.2115	2.6583	0.00890041	0.165035	-2.83651
ENSG00000126251	GPR42	-0.809726	2.13615	2.65838	0.00889841	0.165035	-2.6114
ENSG00000112941	TENT4A	0.467062	3.43383	-2.65768	0.00891586	0.165072	-2.6971
ENSG00000235194	PPP1R3E	0.558995	2.62631	-2.65344	0.00902258	0.166795	-2.64971
ENSG00000140450	ARRDC4	0.548513	3.64912	-2.6523	0.00905132	0.166822	-2.72588
ENSG00000224116	INHBA-AS1	-0.57952	2.61899	2.6528	0.00903874	0.166822	-2.63315
ENSG00000015475	BID	-0.440212	7.54394	2.65013	0.00910628	0.166987	-2.87506
ENSG00000031081	ARHGAP31	-0.44354	3.9793	2.6498	0.00911483	0.166987	-2.7335
ENSG00000129422	MTUS1	0.749753	2.54608	-2.65005	0.00910835	0.166987	-2.65686
ENSG00000172965	MIR4435-2HG	0.350566	6.91277	-2.64996	0.00911084	0.166987	-2.87435
ENSG00000105851	PIK3CG	-0.390484	4.7589	2.64758	0.00917166	0.167412	-2.79981
ENSG00000142046	TMEM91	-0.469113	4.32179	2.64729	0.00917906	0.167412	-2.76502
ENSG00000175063	UBE2C	0.624657	2.29824	-2.64774	0.00916758	0.167412	-2.64613
ENSG00000149021	SCGB1A1	1.23213	5.10293	-2.64595	0.00921337	0.167787	-2.84801
ENSG00000198055	GRK6	-0.360166	7.16219	2.64418	0.00925907	0.168183	-2.88823
ENSG00000277443	MARCKS	-0.36026	8.81361	2.64404	0.00926259	0.168183	-2.88557
ENSG00000262580	AC087741.1	-0.595554	3.96598	2.64339	0.00927944	0.16824	-2.74107
ENSG00000180900	SCRIB	0.48293	3.43685	-2.6426	0.00930002	0.168363	-2.73065
ENSG00000167434	CA4	-0.728699	4.27178	2.64199	0.00931583	0.1684	-2.76444
ENSG00000137821	LRRC49	0.82971	1.84743	-2.6385	0.00940691	0.169763	-2.65504
ENSG00000179630	LACC1	-0.499586	3.01629	2.63804	0.00941894	0.169763	-2.69052
ENSG00000204256	BRD2	-0.219583	7.59574	2.63749	0.00943351	0.169775	-2.90583
ENSG00000092621	PHGDH	0.737276	1.99761	-2.63623	0.00946675	0.170124	-2.66153
ENSG00000110395	CBL	-0.32445	5.0608	2.63378	0.0095314	0.170285	-2.85424
ENSG00000166959	MS4A8	0.878483	1.97033	-2.6347	0.00950698	0.170285	-2.66575
ENSG00000183137	CEP57L1	0.582237	2.24412	-2.63409	0.00952324	0.170285	-2.67484
ENSG00000269066	AC020908.3	-0.825212	1.84822	2.63397	0.00952651	0.170285	-2.6696
ENSG00000143224	PPOX	0.732462	1.60622	-2.63249	0.00956582	0.170651	-2.66753
ENSG00000206344	HCG27	0.67986	3.4853	-2.6294	0.0096483	0.171872	-2.77172
ENSG00000198836	OPA1	-0.359211	4.48105	2.62769	0.00969424	0.172439	-2.82749
ENSG00000095370	SH2D3C	-0.415325	5.25671	2.6265	0.00972653	0.172711	-2.88129
ENSG00000167476	JSRP1	0.792979	1.30182	-2.62608	0.00973777	0.172711	-2.68734
ENSG00000272625	AP000919.4	-0.664401	2.8086	2.62487	0.00977069	0.173044	-2.70188
ENSG00000183018	SPNS2	0.746665	2.42521	-2.62312	0.00981814	0.173633	-2.70777
ENSG00000233912	AC026202.2	-0.849929	2.58278	2.62257	0.00983325	0.17365	-2.69569
ENSG00000182768	NGRN	0.431855	2.84793	-2.62175	0.00985563	0.173794	-2.73305
ENSG00000197548	ATG7	-0.452129	7.63932	2.62052	0.00988932	0.174137	-2.94626
ENSG00000138107	ACTR1A	-0.254248	5.48863	2.61939	0.00992042	0.174434	-2.9128
ENSG00000006715	VPS41	-0.388363	4.88587	2.61762	0.00996902	0.174536	-2.88011
ENSG00000115541	HSPE1	0.584847	5.05127	-2.61788	0.00996202	0.174536	-2.90812
ENSG00000162980	ARL5A	0.472565	3.1261	-2.61801	0.00995824	0.174536	-2.76353
ENSG00000273812	BX640514.2	-0.703215	3.40939	2.6162	0.0100085	0.174976	-2.75769
ENSG00000162571	TTLL10	0.878066	1.77529	-2.61353	0.0100827	0.17534	-2.70814
ENSG00000180596	H2BC4	0.408732	6.57256	-2.61433	0.0100605	0.17534	-2.95735
ENSG00000235387	SPAAR	0.960728	1.45094	-2.61371	0.0100778	0.17534	-2.70996
ENSG00000286106	AC253572.1	-1.01191	1.88596	2.61339	0.0100866	0.17534	-2.70968
ENSG00000128573	FOXP2	0.876769	1.37023	-2.61278	0.0101037	0.175389	-2.71195
ENSG00000109971	HSPA8	0.41807	8.14263	-2.61148	0.0101402	0.175774	-2.96635
ENSG00000228242	AC093495.1	0.555498	3.53779	-2.60875	0.0102171	0.176855	-2.81829
ENSG00000126264	HCST	-0.443579	5.87079	2.60693	0.0102685	0.176994	-2.95424
ENSG00000196872	KIAA1211L	0.764447	1.71469	-2.60699	0.0102667	0.176994	-2.72128
ENSG00000271383	NBPF19	-0.424913	7.89881	2.60771	0.0102464	0.176994	-2.97679
ENSG00000145191	EIF2B5	0.329903	3.24672	-2.60473	0.0103311	0.177822	-2.80118
ENSG00000270069	MIR222HG	-0.578923	4.37684	2.60382	0.010357	0.178019	-2.86719
ENSG00000149260	CAPN5	0.736478	1.57452	-2.60242	0.0103971	0.178458	-2.73094
ENSG00000139636	LMBR1L	0.35048	5.15167	-2.60134	0.0104281	0.178739	-2.94934
ENSG00000212907	MT-ND4L	0.54003	12.1446	-2.60047	0.0104534	0.178921	-2.94937
ENSG00000161533	ACOX1	-0.388604	5.163	2.59852	0.0105096	0.179632	-2.94093
ENSG00000114784	EIF1B	-0.440261	6.50206	2.59487	0.0106158	0.180624	-2.99872
ENSG00000176101	SSNA1	0.500113	3.88303	-2.59454	0.0106257	0.180624	-2.87922
ENSG00000185129	PURA	0.48203	2.03984	-2.59549	0.0105979	0.180624	-2.74965
ENSG00000228705	LINC00659	-0.840455	2.76922	2.5945	0.0106267	0.180624	-2.76263
ENSG00000090565	RAB11FIP3	0.565698	2.21147	-2.5919	0.0107031	0.181671	-2.76301
ENSG00000121210	TMEM131L	-0.395803	4.89845	2.59132	0.0107203	0.181711	-2.94152
ENSG00000088832	FKBP1A	-0.272989	7.8104	2.58623	0.0108714	0.181764	-3.02783
ENSG00000088836	SLC4A11	0.944416	2.38184	-2.58756	0.0108317	0.181764	-2.78649
ENSG00000112062	MAPK14	-0.433124	7.10026	2.59029	0.0107507	0.181764	-3.01616
ENSG00000114353	GNAI2	-0.253071	8.31038	2.58571	0.0108868	0.181764	-3.02763
ENSG00000129559	NEDD8	-0.353593	6.14564	2.58707	0.0108463	0.181764	-3.01065
ENSG00000131435	PDLIM4	0.703237	2.34574	-2.5859	0.0108813	0.181764	-2.78599
ENSG00000132002	DNAJB1	0.628968	6.86712	-2.58943	0.0107761	0.181764	-3.01874
ENSG00000144711	IQSEC1	-0.35436	7.11	2.58642	0.0108658	0.181764	-3.0256
ENSG00000157827	FMNL2	0.472427	3.44765	-2.58747	0.0108342	0.181764	-2.85902
ENSG00000165272	AQP3	0.802689	4.44041	-2.58975	0.0107667	0.181764	-2.93947
ENSG00000198727	MT-CYB	0.488541	10.6981	-2.58876	0.0107959	0.181764	-2.99345
ENSG00000099338	CATSPERG	0.508829	2.74524	-2.58478	0.0109149	0.181786	-2.81277
ENSG00000166411	IDH3A	0.477805	3.93372	-2.58468	0.0109179	0.181786	-2.90566
ENSG00000165240	ATP7A	-0.359779	3.20233	2.58411	0.0109349	0.181822	-2.82704
ENSG00000183784	DOCK8-AS1	0.449163	2.54294	-2.58315	0.0109638	0.182055	-2.8023
ENSG00000115963	RND3	0.817197	2.71426	-2.5816	0.0110104	0.182581	-2.82012
ENSG00000100711	ZFYVE21	0.565694	2.7335	-2.5796	0.011071	0.182923	-2.8237
ENSG00000120875	DUSP4	0.434762	4.03231	-2.57998	0.0110596	0.182923	-2.92322
ENSG00000170291	ELP5	0.459499	2.62214	-2.57944	0.0110758	0.182923	-2.81307
ENSG00000215182	MUC5AC	0.97043	3.52855	-2.57882	0.0110947	0.182988	-2.8943
ENSG00000160783	PMF1	-0.453913	3.65242	2.57512	0.011208	0.184607	-2.87992
ENSG00000258365	AC073655.2	-0.750166	4.16218	2.57337	0.0112616	0.18502	-2.91333
ENSG00000260131	LINC00556	-0.923098	3.72423	2.57332	0.0112633	0.18502	-2.86631
ENSG00000179051	RCC2	0.34643	4.31103	-2.57206	0.0113021	0.18541	-2.96293
ENSG00000115008	IL1A	-1.18446	4.69701	2.57028	0.0113575	0.186068	-2.94295
ENSG00000204160	ZDHHC18	-0.420474	7.23506	2.56928	0.0113886	0.186329	-3.06641
ENSG00000158201	ABHD3	0.425538	4.41397	-2.56748	0.0114447	0.18662	-2.98339
ENSG00000158517	NCF1	-0.428794	9.18518	2.56724	0.0114522	0.18662	-3.06465
ENSG00000188342	GTF2F2	-0.393661	3.03664	2.56821	0.0114218	0.18662	-2.84993
ENSG00000099797	TECR	0.51211	4.89986	-2.56582	0.0114968	0.18685	-3.02126
ENSG00000114209	PDCD10	-0.351786	5.61329	2.56601	0.0114908	0.18685	-3.04234
ENSG00000112983	BRD8	0.392986	4.12626	-2.56477	0.0115298	0.186889	-2.96641
ENSG00000196782	MAML3	-0.530707	3.56081	2.5651	0.0115194	0.186889	-2.88934
ENSG00000101187	SLCO4A1	-0.635657	5.77591	2.56377	0.0115612	0.186904	-3.04846
ENSG00000115956	PLEK	-0.376488	9.92813	2.56419	0.0115481	0.186904	-3.0633
ENSG00000071994	PDCD2	0.453352	3.15898	-2.56131	0.0116392	0.187271	-2.89575
ENSG00000135775	COG2	0.613812	2.03394	-2.56064	0.0116604	0.187271	-2.82475
ENSG00000165115	KIF27	0.519276	2.72092	-2.5611	0.0116459	0.187271	-2.86236
ENSG00000166928	MS4A14	-0.632249	2.86898	2.56102	0.0116483	0.187271	-2.84635
ENSG00000179820	MYADM	-0.334176	7.98145	2.56246	0.0116027	0.187271	-3.08342
ENSG00000213339	QTRT1	0.517238	2.24911	-2.56003	0.0116801	0.18734	-2.83374
ENSG00000139433	GLTP	-0.347125	4.31312	2.55946	0.0116982	0.187385	-2.97294
ENSG00000160179	ABCG1	0.546078	4.42927	-2.55898	0.0117136	0.187387	-3.00471
ENSG00000105856	HBP1	-0.295584	6.51916	2.55735	0.0117656	0.187729	-3.08822
ENSG00000166451	CENPN	0.624818	2.64928	-2.55737	0.0117651	0.187729	-2.86727
ENSG00000070961	ATP2B1	-0.513973	6.7932	2.55672	0.0117859	0.187807	-3.09191
ENSG00000260035	AC051619.7	-1.1477	4.91348	2.55553	0.0118242	0.188154	-2.99901
ENSG00000283646	LINC02009	-0.674354	2.09117	2.55509	0.0118384	0.188154	-2.82925
ENSG00000132357	CARD6	-0.377897	4.23067	2.55285	0.0119109	0.188912	-2.98162
ENSG00000143641	GALNT2	-0.394307	5.05633	2.55266	0.011917	0.188912	-3.04186
ENSG00000092421	SEMA6A	-0.697787	1.96574	2.54995	0.0120052	0.189743	-2.83952
ENSG00000114120	SLC25A36	0.433265	2.91131	-2.55031	0.0119935	0.189743	-2.89676
ENSG00000117450	PRDX1	0.443851	6.69983	-2.54962	0.0120159	0.189743	-3.1109
ENSG00000108602	ALDH3A1	0.944753	1.56731	-2.54759	0.0120824	0.189813	-2.84457
ENSG00000128271	ADORA2A	-0.535293	7.33646	2.54768	0.0120796	0.189813	-3.11703
ENSG00000185897	FFAR3	-0.717652	5.32622	2.54812	0.0120651	0.189813	-3.06
ENSG00000254505	CHMP4A	-0.375256	5.1392	2.5481	0.0120657	0.189813	-3.05748
ENSG00000005059	MCUB	0.491982	4.14384	-2.54189	0.012271	0.190227	-3.02235
ENSG00000101577	LPIN2	0.361799	5.4227	-2.5456	0.012148	0.190227	-3.09221
ENSG00000108557	RAI1	0.441374	2.97596	-2.54181	0.0122737	0.190227	-2.92127
ENSG00000118971	CCND2	0.556793	3.21839	-2.5393	0.0123575	0.190227	-2.94861
ENSG00000128915	ICE2	0.484481	3.3619	-2.53956	0.0123487	0.190227	-2.9598
ENSG00000135387	CAPRIN1	0.31916	5.61417	-2.54242	0.0122535	0.190227	-3.10653
ENSG00000135426	TESPA1	0.67605	1.76495	-2.53962	0.0123467	0.190227	-2.86185
ENSG00000135506	OS9	-0.179508	7.35785	2.5448	0.0121745	0.190227	-3.12455
ENSG00000137504	CREBZF	0.41577	3.32053	-2.5443	0.0121909	0.190227	-2.94627
ENSG00000138942	RNF185	-0.361356	4.39021	2.54519	0.0121617	0.190227	-3.01162
ENSG00000143819	EPHX1	0.635656	2.60137	-2.54372	0.0122103	0.190227	-2.89262
ENSG00000148481	MINDY3	-0.463615	4.01298	2.54423	0.0121935	0.190227	-2.97849
ENSG00000159210	SNF8	0.311805	4.99581	-2.54038	0.0123215	0.190227	-3.08235
ENSG00000177879	AP3S1	-0.438374	5.12219	2.54013	0.0123296	0.190227	-3.07387
ENSG00000230149	AL021707.3	-0.597599	5.24478	2.53995	0.0123357	0.190227	-3.07616
ENSG00000249655	AC008434.1	-0.887288	2.37496	2.53974	0.012343	0.190227	-2.86331
ENSG00000162384	CZIB	0.477559	2.22141	-2.53811	0.0123976	0.190592	-2.87954
ENSG00000269902	AC234772.2	-0.806352	3.89937	2.53767	0.0124123	0.190592	-2.97455
ENSG00000006607	FARP2	0.533997	3.36048	-2.53317	0.0125645	0.190698	-2.97604
ENSG00000110931	CAMKK2	-0.364858	6.81019	2.5365	0.0124517	0.190698	-3.13992
ENSG00000113391	FAM172A	-0.420981	4.23525	2.53495	0.0125041	0.190698	-3.0203
ENSG00000113716	HMGXB3	0.380634	3.38426	-2.53407	0.012534	0.190698	-2.97227
ENSG00000117595	IRF6	0.677381	1.45068	-2.53287	0.0125749	0.190698	-2.87453
ENSG00000118503	TNFAIP3	-0.429155	9.98635	2.53259	0.0125843	0.190698	-3.13623
ENSG00000150593	PDCD4	0.396091	5.45407	-2.53257	0.0125852	0.190698	-3.12399
ENSG00000176542	USF3	-0.368058	3.56291	2.53349	0.0125539	0.190698	-2.97039
ENSG00000183054	RGPD6	0.530174	3.23646	-2.53241	0.0125906	0.190698	-2.96681
ENSG00000185728	YTHDF3	-0.237622	6.444	2.53558	0.0124827	0.190698	-3.13804
ENSG00000196754	S100A2	0.995245	3.48473	-2.53256	0.0125853	0.190698	-2.99784
ENSG00000107874	CUEDC2	-0.401792	3.47064	2.53139	0.0126254	0.190989	-2.96176
ENSG00000008283	CYB561	0.591172	2.71213	-2.53084	0.0126441	0.191035	-2.93009
ENSG00000181143	MUC16	0.796006	3.12677	-2.52814	0.0127367	0.192197	-2.97285
ENSG00000095787	WAC	-0.236003	6.97571	2.52621	0.0128035	0.192492	-3.16567
ENSG00000231064	AC234582.1	0.719722	1.76454	-2.5268	0.0127831	0.192492	-2.88968
ENSG00000237773	AC073332.1	0.59499	2.33074	-2.52641	0.0127963	0.192492	-2.91161
ENSG00000075618	FSCN1	0.508758	2.57208	-2.52305	0.0129131	0.192688	-2.93461
ENSG00000118523	CCN2	0.832036	2.51015	-2.52407	0.0128775	0.192688	-2.93293
ENSG00000132952	USPL1	0.523006	3.03802	-2.52473	0.0128547	0.192688	-2.96751
ENSG00000135842	NIBAN1	-0.356145	7.36133	2.52266	0.0129267	0.192688	-3.17553
ENSG00000148344	PTGES	-0.653834	3.6461	2.52268	0.0129262	0.192688	-2.99039
ENSG00000239998	LILRA2	-0.380879	6.62547	2.52373	0.0128896	0.192688	-3.16722
ENSG00000281383	FP671120.8	-0.505153	12.0301	2.52458	0.0128601	0.192688	-3.13127
ENSG00000161055	SCGB3A1	1.161	4.10985	-2.52135	0.0129725	0.192901	-3.07688
ENSG00000231607	DLEU2	-0.312501	5.26993	2.52138	0.0129716	0.192901	-3.1292
ENSG00000125384	PTGER2	-0.458032	5.50298	2.52085	0.0129902	0.19293	-3.13976
ENSG00000015285	WAS	-0.326847	7.31799	2.51947	0.0130385	0.193044	-3.1828
ENSG00000184489	PTP4A3	-0.640011	3.16982	2.51883	0.013061	0.193044	-2.9612
ENSG00000224374	AL023693.1	-1.35889	3.03389	2.51947	0.0130385	0.193044	-2.92384
ENSG00000267523	AC008735.2	-0.721944	3.02068	2.51887	0.0130595	0.193044	-2.94239
ENSG00000102580	DNAJC3	-0.336111	5.21915	2.51692	0.0131286	0.193343	-3.13557
ENSG00000121057	AKAP1	0.659986	1.87971	-2.51764	0.0131031	0.193343	-2.90982
ENSG00000204304	PBX2	-0.331244	6.47202	2.51702	0.0131251	0.193343	-3.18069
ENSG00000105854	PON2	0.690196	2.12503	-2.51219	0.0132969	0.193791	-2.93231
ENSG00000127054	INTS11	0.316228	4.91477	-2.51249	0.0132861	0.193791	-3.14132
ENSG00000147316	MCPH1	0.499028	2.38357	-2.51367	0.0132438	0.193791	-2.93949
ENSG00000158874	APOA2	-0.643016	5.85145	2.5151	0.013193	0.193791	-3.16377
ENSG00000173898	SPTBN2	0.764413	1.5555	-2.51242	0.0132886	0.193791	-2.91584
ENSG00000178531	CTXN1	0.803079	1.35265	-2.51458	0.0132116	0.193791	-2.91188
ENSG00000184445	KNTC1	0.499952	3.06869	-2.51206	0.0133016	0.193791	-2.99631
ENSG00000196776	CD47	0.341517	6.49711	-2.51349	0.0132504	0.193791	-3.19242
ENSG00000198763	MT-ND2	0.454761	11.1765	-2.51306	0.0132658	0.193791	-3.16384
ENSG00000102794	ACOD1	-1.05329	5.5437	2.5113	0.0133287	0.193955	-3.1493
ENSG00000184730	APOBR	-0.394272	6.61112	2.51064	0.0133524	0.194069	-3.19703
ENSG00000105523	FAM83E	0.727422	2.2308	-2.50912	0.013407	0.19408	-2.94351
ENSG00000106460	TMEM106B	0.403344	3.51952	-2.50908	0.0134086	0.19408	-3.03993
ENSG00000156411	ATP5MPL	-0.334468	5.40163	2.50886	0.0134166	0.19408	-3.16423
ENSG00000236709	DAPK1-IT1	-0.852757	1.51198	2.50967	0.0133874	0.19408	-2.92728
ENSG00000283994	AC092652.2	-0.626528	1.93072	2.50795	0.0134493	0.194324	-2.9247
ENSG00000074695	LMAN1	0.407302	3.03214	-2.50669	0.0134951	0.194612	-3.00142
ENSG00000090263	MRPS33	0.665686	2.28505	-2.50653	0.013501	0.194612	-2.95053
ENSG00000132965	ALOX5AP	-0.48881	8.4508	2.50264	0.0136428	0.195354	-3.22026
ENSG00000159388	BTG2	-0.381284	8.52601	2.50443	0.0135771	0.195354	-3.2156
ENSG00000167632	TRAPPC9	-0.356816	4.2245	2.50249	0.0136483	0.195354	-3.09464
ENSG00000178896	EXOSC4	-0.485306	5.66522	2.50274	0.0136388	0.195354	-3.18713
ENSG00000198712	MT-CO2	0.498435	11.8896	-2.50406	0.0135909	0.195354	-3.17593
ENSG00000230844	ZNF674-AS1	-0.626204	2.31588	2.50331	0.0136181	0.195354	-2.94298
ENSG00000026950	BTN3A1	0.555939	5.14981	-2.50005	0.0137377	0.196404	-3.18678
ENSG00000140575	IQGAP1	-0.260374	8.36105	2.49726	0.013841	0.19765	-3.23284
ENSG00000101443	WFDC2	1.12443	5.99607	-2.49417	0.0139559	0.198802	-3.2304
ENSG00000104626	ERI1	0.439867	5.02333	-2.49379	0.0139704	0.198802	-3.192
ENSG00000181444	ZNF467	-0.425898	4.79805	2.49431	0.0139508	0.198802	-3.1572
ENSG00000146112	PPP1R18	-0.264363	7.58311	2.49301	0.0139996	0.198986	-3.24425
ENSG00000260252	AC009087.1	0.964743	1.69127	-2.49186	0.0140427	0.199367	-2.961
ENSG00000100142	POLR2F	-0.373865	4.47397	2.48947	0.0141328	0.200396	-3.14225
ENSG00000136250	AOAH	-0.473439	6.58617	2.48907	0.0141479	0.200396	-3.24548
ENSG00000109929	SC5D	0.483416	2.55875	-2.48593	0.014267	0.201151	-3.01164
ENSG00000135046	ANXA1	0.397612	8.58559	-2.48673	0.0142365	0.201151	-3.25377
ENSG00000135951	TSGA10	0.74319	1.84992	-2.48652	0.0142448	0.201151	-2.97362
ENSG00000138459	SLC35A5	0.373578	3.71314	-2.48616	0.0142585	0.201151	-3.10816
ENSG00000110958	PTGES3	0.307591	6.54614	-2.48173	0.0144282	0.202689	-3.26546
ENSG00000139629	GALNT6	0.398391	3.92343	-2.48136	0.0144423	0.202689	-3.13659
ENSG00000148335	NTMT1	0.490538	2.57721	-2.4822	0.0144101	0.202689	-3.02086
ENSG00000284930	AC005280.2	-0.763695	4.96691	2.48185	0.0144235	0.202689	-3.1859
ENSG00000276289	KCNE1B	-0.764962	2.06239	2.47936	0.0145196	0.20354	-2.98367
ENSG00000136153	LMO7	0.6097	4.51045	-2.47865	0.014547	0.203655	-3.1961
ENSG00000175455	CCDC14	0.629407	2.43789	-2.47829	0.0145611	0.203655	-3.024
ENSG00000082269	FAM135A	0.60475	1.93847	-2.47682	0.0146182	0.204221	-2.99687
ENSG00000133985	TTC9	0.617424	1.837	-2.47528	0.0146781	0.204785	-2.99618
ENSG00000198899	MT-ATP6	0.53495	12.2746	-2.47493	0.0146921	0.204785	-3.23712
ENSG00000112081	SRSF3	0.202241	7.02538	-2.47324	0.0147583	0.205423	-3.28814
ENSG00000178338	ZNF354B	-0.623162	5.04562	2.4729	0.0147714	0.205423	-3.21836
ENSG00000011295	TTC19	0.395751	3.55149	-2.46779	0.0149735	0.205785	-3.13509
ENSG00000101152	DNAJC5	-0.266713	5.70939	2.46938	0.0149106	0.205785	-3.26934
ENSG00000103653	CSK	-0.259314	6.89287	2.46867	0.0149387	0.205785	-3.2965
ENSG00000126777	KTN1	0.272049	4.97531	-2.46917	0.0149188	0.205785	-3.24226
ENSG00000130204	TOMM40	0.579088	2.79512	-2.47062	0.0148613	0.205785	-3.06241
ENSG00000142552	RCN3	-0.552643	3.59348	2.46715	0.0149992	0.205785	-3.10818
ENSG00000163596	ICA1L	0.708705	1.82692	-2.46763	0.01498	0.205785	-3.01153
ENSG00000167705	RILP	0.464659	3.62403	-2.46747	0.0149866	0.205785	-3.14342
ENSG00000176783	RUFY1	-0.257566	5.36133	2.46987	0.014891	0.205785	-3.25234
ENSG00000196586	MYO6	0.542452	2.20135	-2.46796	0.014967	0.205785	-3.02724
ENSG00000196678	ERI2	0.543996	2.50188	-2.46835	0.0149516	0.205785	-3.04261
ENSG00000281026	N4BP2L2-IT2	-0.474643	2.17461	2.47177	0.014816	0.205785	-3.00604
ENSG00000149091	DGKZ	0.275483	5.12864	-2.46638	0.0150299	0.205976	-3.25785
ENSG00000076555	ACACB	-0.582598	3.88333	2.46333	0.015152	0.20722	-3.14064
ENSG00000142082	SIRT3	0.576358	2.27039	-2.46327	0.0151546	0.20722	-3.03947
ENSG00000125812	GZF1	0.424587	3.72739	-2.46181	0.0152136	0.207794	-3.16273
ENSG00000203506	RBMS3-AS2	0.770687	1.33284	-2.46129	0.0152344	0.207847	-3.01724
ENSG00000127603	MACF1	-0.25587	7.02763	2.46068	0.0152591	0.207952	-3.31558
ENSG00000115368	WDR75	0.669901	1.99815	-2.46003	0.0152853	0.208078	-3.03289
ENSG00000127554	GFER	0.775334	2.18956	-2.4579	0.0153719	0.209024	-3.05131
ENSG00000163491	NEK10	0.710449	1.72823	-2.45616	0.0154431	0.209526	-3.03224
ENSG00000236911	AL137789.1	-0.699709	4.59449	2.45644	0.0154316	0.209526	-3.21616
ENSG00000166527	CLEC4D	-0.528022	6.19619	2.45571	0.0154613	0.209541	-3.31238
ENSG00000273611	ZNHIT3	0.43344	3.40542	-2.45524	0.0154806	0.209571	-3.15053
ENSG00000154822	PLCL2	-0.395758	3.55637	2.45451	0.0155105	0.209602	-3.14271
ENSG00000196247	ZNF107	0.62391	2.27552	-2.45435	0.0155172	0.209602	-3.06168
ENSG00000159753	CARMIL2	0.68802	2.01323	-2.45378	0.0155407	0.209688	-3.04416
ENSG00000130147	SH3BP4	0.646923	1.70758	-2.45175	0.0156246	0.210125	-3.04045
ENSG00000140297	GCNT3	0.708203	2.26857	-2.45213	0.0156088	0.210125	-3.06481
ENSG00000213523	SRA1	-0.321118	5.29932	2.45219	0.0156062	0.210125	-3.287
ENSG00000099992	TBC1D10A	0.439941	3.23677	-2.44752	0.0158	0.210345	-3.1477
ENSG00000112149	CD83	-0.482534	6.97418	2.44656	0.0158403	0.210345	-3.3461
ENSG00000134627	PIWIL4	-0.592735	2.46172	2.45034	0.0156828	0.210345	-3.06164
ENSG00000136960	ENPP2	-0.665298	4.31634	2.44693	0.0158247	0.210345	-3.21798
ENSG00000153201	RANBP2	-0.370364	5.28509	2.44629	0.0158515	0.210345	-3.29762
ENSG00000163898	LIPH	0.707828	1.54574	-2.4473	0.0158095	0.210345	-3.04653
ENSG00000180198	RCC1	0.494192	2.90664	-2.44892	0.015742	0.210345	-3.11802
ENSG00000183484	GPR132	-0.35112	5.61881	2.44751	0.0158005	0.210345	-3.31308
ENSG00000196126	HLA-DRB1	0.635327	7.5731	-2.44851	0.0157587	0.210345	-3.34481
ENSG00000198937	CCDC167	0.68418	2.48767	-2.44598	0.0158644	0.210345	-3.09697
ENSG00000231105	ECE1-AS1	-0.596163	3.03466	2.44643	0.0158455	0.210345	-3.10784
ENSG00000231992	AC092802.4	-0.942844	2.53571	2.44699	0.0158223	0.210345	-3.06471
ENSG00000276317	AL357033.3	-0.689429	3.59412	2.4507	0.015668	0.210345	-3.13581
ENSG00000274180	NATD1	-0.452951	2.76138	2.44159	0.0160496	0.21257	-3.09875
ENSG00000102178	UBL4A	0.494838	2.16261	-2.4408	0.0160831	0.212722	-3.07885
ENSG00000159840	ZYX	-0.268013	8.70924	2.4405	0.0160958	0.212722	-3.35895
ENSG00000149483	TMEM138	-0.354926	4.22016	2.43955	0.0161362	0.212797	-3.23491
ENSG00000184990	SIVA1	0.519308	3.49104	-2.4398	0.0161253	0.212797	-3.19259
ENSG00000111481	COPZ1	-0.340273	5.3295	2.43904	0.0161577	0.212851	-3.31701
ENSG00000100852	ARHGAP5	0.490653	2.97489	-2.43704	0.0162429	0.213056	-3.15111
ENSG00000103994	ZNF106	-0.297502	5.42185	2.43798	0.0162031	0.213056	-3.32585
ENSG00000128335	APOL2	0.532246	6.80816	-2.43757	0.0162204	0.213056	-3.36759
ENSG00000240350	SOCAR	0.679253	2.39824	-2.43725	0.0162341	0.213056	-3.10564
ENSG00000077420	APBB1IP	-0.334093	7.00735	2.43433	0.0163595	0.213319	-3.37434
ENSG00000104976	SNAPC2	0.498551	2.65266	-2.43449	0.0163525	0.213319	-3.12738
ENSG00000118997	DNAH7	0.634958	1.53761	-2.4343	0.0163609	0.213319	-3.07158
ENSG00000135049	AGTPBP1	-0.386907	5.66596	2.43531	0.0163173	0.213319	-3.3416
ENSG00000150961	SEC24D	0.370269	5.35248	-2.43414	0.0163676	0.213319	-3.34257
ENSG00000169045	HNRNPH1	0.239505	7.62651	-2.43529	0.016318	0.213319	-3.37478
ENSG00000136933	RABEPK	0.426094	2.05119	-2.43351	0.0163948	0.21335	-3.08643
ENSG00000143643	TTC13	-0.464396	2.9137	2.43328	0.0164048	0.21335	-3.12589
ENSG00000168273	SMIM4	0.828223	1.77113	-2.43197	0.0164614	0.213405	-3.08502
ENSG00000168389	MFSD2A	-0.58883	3.77921	2.43205	0.0164578	0.213405	-3.2025
ENSG00000186642	PDE2A	-0.739488	4.14563	2.4321	0.0164557	0.213405	-3.22339
ENSG00000100479	POLE2	0.829802	1.23943	-2.42951	0.0165681	0.214335	-3.07918
ENSG00000116017	ARID3A	-0.410341	5.72888	2.42978	0.0165563	0.214335	-3.35622
ENSG00000123159	GIPC1	0.539323	3.52023	-2.42819	0.0166256	0.214594	-3.22216
ENSG00000142185	TRPM2	-0.427054	5.8706	2.42785	0.0166407	0.214594	-3.36566
ENSG00000158156	XKR8	0.377017	3.89891	-2.42854	0.0166106	0.214594	-3.25023
ENSG00000117143	UAP1	0.519394	3.21956	-2.42674	0.0166893	0.214968	-3.19695
ENSG00000125900	SIRPD	-0.725454	2.61836	2.42638	0.0167049	0.214968	-3.11212
ENSG00000187514	PTMA	0.393604	8.27363	-2.42442	0.0167913	0.215626	-3.39648
ENSG00000205903	ZNF316	-0.546528	5.04488	2.42446	0.0167896	0.215626	-3.32538
ENSG00000286990	AC016026.2	-0.596058	2.36232	2.42243	0.016879	0.216525	-3.10839
ENSG00000008988	RPS20	0.365886	7.51311	-2.41788	0.0170817	0.216768	-3.41356
ENSG00000060971	ACAA1	-0.285778	6.05242	2.41763	0.0170928	0.216768	-3.39627
ENSG00000082014	SMARCD3	-0.549028	4.4825	2.41777	0.0170866	0.216768	-3.2973
ENSG00000100068	LRP5L	0.555919	1.7562	-2.42011	0.0169823	0.216768	-3.10246
ENSG00000101255	TRIB3	-0.558071	3.58475	2.41886	0.0170379	0.216768	-3.21217
ENSG00000103326	CAPN15	0.312919	4.42248	-2.41917	0.017024	0.216768	-3.3146
ENSG00000104883	PEX11G	0.663654	1.64716	-2.41885	0.0170383	0.216768	-3.105
ENSG00000119787	ATL2	0.413271	3.86271	-2.42104	0.0169409	0.216768	-3.26354
ENSG00000141232	TOB1	0.390057	4.32087	-2.41774	0.017088	0.216768	-3.31112
ENSG00000186395	KRT10	0.577829	2.46594	-2.4177	0.0170895	0.216768	-3.14679
ENSG00000230100	AL606490.3	0.951365	1.08583	-2.4205	0.0169648	0.216768	-3.0981
ENSG00000102034	ELF4	-0.312991	5.60581	2.41602	0.0171652	0.21683	-3.38353
ENSG00000111640	GAPDH	-0.329626	9.83973	2.41612	0.0171604	0.21683	-3.40116
ENSG00000128191	DGCR8	0.441262	2.57698	-2.41593	0.0171692	0.21683	-3.15826
ENSG00000164292	RHOBTB3	0.409031	3.5673	-2.41653	0.0171423	0.21683	-3.24752
ENSG00000272219	AC005072.1	-0.523829	2.21416	2.41555	0.0171863	0.21683	-3.11873
ENSG00000120949	TNFRSF8	-0.567169	2.75536	2.41473	0.017223	0.21707	-3.14988
ENSG00000130707	ASS1	0.738296	3.9187	-2.41303	0.0173	0.217146	-3.29485
ENSG00000134531	EMP1	0.606601	6.69897	-2.41339	0.0172836	0.217146	-3.42074
ENSG00000198553	KCNRG	-0.61135	2.19189	2.41313	0.0172953	0.217146	-3.12127
ENSG00000255823	MTRNR2L8	-1.00077	5.03272	2.41347	0.01728	0.217146	-3.33839
ENSG00000163389	POGLUT1	0.514741	2.32622	-2.41188	0.0173519	0.217574	-3.14592
ENSG00000069764	PLA2G10	0.785231	1.38416	-2.40921	0.0174738	0.218734	-3.11784
ENSG00000273136	NBPF26	-0.662719	4.7352	2.40907	0.0174801	0.218734	-3.33621
ENSG00000167077	MEI1	-0.577296	4.42641	2.40838	0.0175114	0.218901	-3.30951
ENSG00000155066	PROM2	0.711556	1.55867	-2.40785	0.0175359	0.218984	-3.12433
ENSG00000131400	NAPSA	0.572823	3.17818	-2.40638	0.0176032	0.2196	-3.23463
ENSG00000104825	NFKBIB	-0.328714	4.81748	2.40593	0.0176237	0.219633	-3.3577
ENSG00000137509	PRCP	-0.359124	5.66276	2.40534	0.0176512	0.219751	-3.40846
ENSG00000182795	C1orf116	0.693233	1.63981	-2.40448	0.0176909	0.219798	-3.13256
ENSG00000259519	AC051619.3	-1.07137	0.776604	2.40482	0.0176751	0.219798	-3.15616
ENSG00000011422	PLAUR	-0.418707	10.5487	2.40301	0.0177585	0.220191	-3.4218
ENSG00000212694	LINC01089	0.526887	2.48701	-2.40324	0.017748	0.220191	-3.18
ENSG00000083544	TDRD3	0.500646	2.16448	-2.40239	0.0177874	0.220314	-3.15927
ENSG00000197386	HTT	0.349372	4.60791	-2.40202	0.0178044	0.220314	-3.36703
ENSG00000007516	BAIAP3	0.58719	2.88919	-2.40057	0.0178719	0.220926	-3.22128
ENSG00000269680	AC008760.1	-0.803688	3.4921	2.39931	0.0179306	0.221428	-3.23915
ENSG00000101079	NDRG3	-0.406459	2.55977	2.39787	0.0179984	0.222041	-3.17543
ENSG00000120549	KIAA1217	0.720999	2.26532	-2.39633	0.0180707	0.222708	-3.18228
ENSG00000089356	FXYD3	0.870173	3.40909	-2.39534	0.0181173	0.222715	-3.28784
ENSG00000099889	ARVCF	0.685741	1.26763	-2.39473	0.0181457	0.222715	-3.14521
ENSG00000178764	ZHX2	-0.335417	4.05834	2.39465	0.0181499	0.222715	-3.31911
ENSG00000185344	ATP6V0A2	0.351913	2.9613	-2.39439	0.0181622	0.222715	-3.2346
ENSG00000287626	AL021978.1	-0.600454	2.98595	2.39512	0.0181273	0.222715	-3.20613
ENSG00000152270	PDE3B	0.368454	3.71334	-2.39218	0.0182666	0.223546	-3.311
ENSG00000196937	FAM3C	0.427257	3.60749	-2.39232	0.01826	0.223546	-3.30224
ENSG00000157184	CPT2	0.297649	2.46615	-2.39128	0.0183097	0.223676	-3.1993
ENSG00000205581	HMGN1	0.299255	5.35381	-2.39119	0.0183137	0.223676	-3.43619
ENSG00000042980	ADAM28	0.467131	3.72242	-2.38605	0.0185601	0.224028	-3.32946
ENSG00000078902	TOLLIP	-0.337096	5.48444	2.38456	0.018632	0.224028	-3.4461
ENSG00000108848	LUC7L3	0.315257	5.37125	-2.38518	0.018602	0.224028	-3.4506
ENSG00000117472	TSPAN1	0.860522	4.87593	-2.3845	0.0186346	0.224028	-3.43151
ENSG00000123684	LPGAT1	-0.326817	4.89413	2.38449	0.0186354	0.224028	-3.40964
ENSG00000123689	G0S2	-0.48405	11.303	2.38488	0.0186164	0.224028	-3.4527
ENSG00000134779	TPGS2	0.366949	3.77606	-2.38521	0.0186002	0.224028	-3.33285
ENSG00000160472	TMEM190	0.903321	1.31576	-2.38796	0.0184682	0.224028	-3.1583
ENSG00000163874	ZC3H12A	-0.394862	7.50711	2.38697	0.0185159	0.224028	-3.48144
ENSG00000178803	ADORA2A-AS1	-0.590037	4.19822	2.38852	0.0184411	0.224028	-3.33342
ENSG00000185215	TNFAIP2	-0.428526	9.29516	2.38533	0.0185944	0.224028	-3.47586
ENSG00000197498	RPF2	0.59226	1.81219	-2.38714	0.0185074	0.224028	-3.171
ENSG00000198380	GFPT1	0.457103	3.0217	-2.39014	0.0183639	0.224028	-3.25076
ENSG00000215196	BASP1-AS1	-0.418372	4.18575	2.38839	0.0184475	0.224028	-3.33885
ENSG00000240505	TNFRSF13B	0.680173	1.64507	-2.38982	0.0183791	0.224028	-3.15866
ENSG00000248996	AC145098.1	-0.514438	5.9654	2.38848	0.0184432	0.224028	-3.45455
ENSG00000230257	NFE4	-0.51426	4.51762	2.3841	0.0186539	0.22403	-3.37268
ENSG00000148308	GTF3C5	0.326787	3.70544	-2.38225	0.0187436	0.224887	-3.33087
ENSG00000130429	ARPC1B	-0.227707	8.69239	2.38096	0.0188063	0.225058	-3.49082
ENSG00000161798	AQP5	0.846963	2.07294	-2.38109	0.0188002	0.225058	-3.20063
ENSG00000162896	PIGR	0.832878	4.91604	-2.38083	0.018813	0.225058	-3.44153
ENSG00000065911	MTHFD2	-0.359709	6.04131	2.37963	0.0188715	0.225097	-3.47864
ENSG00000197043	ANXA6	-0.34736	5.42541	2.3797	0.0188681	0.225097	-3.45333
ENSG00000232729	AC211433.1	-0.55047	3.30134	2.3802	0.0188434	0.225097	-3.27021
ENSG00000257017	HP	-0.759456	4.78227	2.37886	0.0189093	0.225328	-3.39691
ENSG00000125870	SNRPB2	-0.441597	4.02756	2.37619	0.0190403	0.225554	-3.35236
ENSG00000126262	FFAR2	-0.540042	9.16944	2.37711	0.0189948	0.225554	-3.49556
ENSG00000134278	SPIRE1	0.610734	2.15759	-2.37547	0.0190757	0.225554	-3.21239
ENSG00000153094	BCL2L11	0.362211	4.49359	-2.37666	0.0190171	0.225554	-3.41228
ENSG00000159399	HK2	-0.345978	5.57121	2.37549	0.0190747	0.225554	-3.47003
ENSG00000160408	ST6GALNAC6	0.447368	3.09262	-2.37665	0.0190178	0.225554	-3.28588
ENSG00000166526	ZNF3	0.438546	3.25968	-2.37662	0.0190193	0.225554	-3.30267
ENSG00000185630	PBX1	-0.89577	3.04213	2.37586	0.0190567	0.225554	-3.23614
ENSG00000120158	RCL1	0.58234	2.15649	-2.37438	0.0191298	0.225975	-3.21498
ENSG00000143545	RAB13	-0.38564	4.94658	2.3734	0.0191779	0.226326	-3.43477
ENSG00000117419	ERI3	0.637352	1.91142	-2.3726	0.0192181	0.226581	-3.20381
ENSG00000158863	FAM160B2	0.379047	3.7049	-2.37161	0.0192669	0.226938	-3.35505
ENSG00000132205	EMILIN2	-0.314351	6.25329	2.36843	0.0194261	0.228374	-3.50924
ENSG00000198898	CAPZA2	-0.369346	7.23158	2.36879	0.0194082	0.228374	-3.52029
ENSG00000168658	VWA3B	0.768438	1.78993	-2.36792	0.0194517	0.228454	-3.21069
ENSG00000004478	FKBP4	0.580142	4.35396	-2.36708	0.0194938	0.228617	-3.42741
ENSG00000105388	CEACAM5	0.877318	4.32012	-2.3669	0.0195029	0.228617	-3.43088
ENSG00000122008	POLK	-0.304853	3.97786	2.36445	0.0196267	0.228647	-3.37613
ENSG00000143727	ACP1	0.496174	3.36829	-2.36385	0.0196571	0.228647	-3.34121
ENSG00000144597	EAF1	-0.314847	5.04799	2.36352	0.0196736	0.228647	-3.46659
ENSG00000175643	RMI2	0.508687	3.75231	-2.36404	0.0196473	0.228647	-3.37978
ENSG00000177853	ZNF518A	0.438317	3.42042	-2.36413	0.0196428	0.228647	-3.34464
ENSG00000185627	PSMD13	0.316605	5.28363	-2.36423	0.0196376	0.228647	-3.49176
ENSG00000241599	AL627309.4	-0.709189	5.51775	2.36433	0.0196324	0.228647	-3.48259
ENSG00000242791	AC117395.1	-0.946779	1.19634	2.36412	0.0196432	0.228647	-3.21145
ENSG00000260135	MMP2-AS1	-0.765548	3.09401	2.36462	0.0196179	0.228647	-3.2602
ENSG00000188396	TCTEX1D4	-0.465419	6.01485	2.36297	0.0197013	0.228752	-3.51251
ENSG00000047346	FAM214A	0.400117	3.79648	-2.36072	0.019816	0.229623	-3.38727
ENSG00000167642	SPINT2	0.403053	5.3267	-2.3604	0.0198326	0.229623	-3.50331
ENSG00000250577	AC109927.2	0.840236	0.900183	-2.36089	0.0198077	0.229623	-3.21104
ENSG00000151690	MFSD6	0.463834	3.56158	-2.35974	0.0198663	0.229795	-3.36862
ENSG00000137393	RNF144B	-0.450672	7.4097	2.35875	0.0199171	0.230081	-3.54267
ENSG00000163209	SPRR3	1.15654	1.89902	-2.35814	0.0199484	0.230081	-3.23945
ENSG00000224950	AL390066.2	-0.527007	3.02221	2.35811	0.0199498	0.230081	-3.28753
ENSG00000249992	TMEM158	0.726681	2.0583	-2.35779	0.0199662	0.230081	-3.2457
ENSG00000115694	STK25	0.360842	4.64183	-2.35711	0.0200013	0.230218	-3.4671
ENSG00000144485	HES6	0.678843	1.6736	-2.35683	0.0200157	0.230218	-3.22618
ENSG00000071553	ATP6AP1	-0.299311	6.89822	2.35584	0.0200664	0.230368	-3.54639
ENSG00000115884	SDC1	0.768706	2.25145	-2.35598	0.0200593	0.230368	-3.2604
ENSG00000115539	PDCL3	0.411564	3.32708	-2.35373	0.0201756	0.230541	-3.35698
ENSG00000130598	TNNI2	-0.684193	3.12644	2.35421	0.0201511	0.230541	-3.30009
ENSG00000149177	PTPRJ	-0.290224	6.8597	2.35444	0.0201387	0.230541	-3.54909
ENSG00000157014	TATDN2	-0.324476	4.11553	2.35402	0.0201607	0.230541	-3.40885
ENSG00000261596	AC005632.3	-0.699045	4.35977	2.35381	0.0201719	0.230541	-3.41521
ENSG00000149781	FERMT3	-0.321564	7.74761	2.35328	0.020199	0.230593	-3.55525
ENSG00000048342	CC2D2A	-0.421045	6.37261	2.35094	0.020321	0.231294	-3.54875
ENSG00000090376	IRAK3	-0.442821	7.52847	2.35025	0.0203571	0.231294	-3.56145
ENSG00000103490	PYCARD	-0.373912	6.14891	2.34988	0.0203762	0.231294	-3.54614
ENSG00000111679	PTPN6	-0.258057	8.29744	2.35007	0.0203666	0.231294	-3.56077
ENSG00000165527	ARF6	0.301526	5.56645	-2.34957	0.0203928	0.231294	-3.53596
ENSG00000167258	CDK12	-0.238369	4.88167	2.3503	0.0203545	0.231294	-3.48473
ENSG00000226328	NUP50-DT	0.499769	2.29598	-2.34988	0.0203765	0.231294	-3.27208
ENSG00000118113	MMP8	-0.921666	3.05567	2.34799	0.0204752	0.231776	-3.2925
ENSG00000132600	PRMT7	0.604942	2.74513	-2.34768	0.0204917	0.231776	-3.31851
ENSG00000177192	PUS1	0.45676	2.39165	-2.34717	0.0205187	0.231776	-3.2834
ENSG00000182325	FBXL6	0.479252	2.03085	-2.34727	0.0205135	0.231776	-3.25894
ENSG00000196693	ZNF33B	0.68862	1.77318	-2.34695	0.0205299	0.231776	-3.24929
ENSG00000171295	ZNF440	0.503084	2.81987	-2.34654	0.0205519	0.231811	-3.32632
ENSG00000181904	C5orf24	0.478466	2.50704	-2.34511	0.0206272	0.232445	-3.29761
ENSG00000171401	KRT13	0.921133	2.64572	-2.34404	0.0206839	0.23287	-3.32283
ENSG00000166439	RNF169	-0.355718	3.64125	2.34105	0.0208431	0.234447	-3.39308
ENSG00000070831	CDC42	-0.190649	7.79296	2.34065	0.0208641	0.234467	-3.58259
ENSG00000134183	GNAT2	-0.66137	2.64035	2.33986	0.0209065	0.234631	-3.28825
ENSG00000187037	GPR141	-0.49255	5.44085	2.33966	0.020917	0.234631	-3.53683
ENSG00000121680	PEX16	0.422253	3.85377	-2.33874	0.0209667	0.234818	-3.44063
ENSG00000148229	POLE3	0.420481	2.5667	-2.33832	0.0209892	0.234818	-3.31493
ENSG00000237927	AL078604.2	-0.768216	2.72903	2.33828	0.0209912	0.234818	-3.29847
ENSG00000005889	ZFX	-0.354198	5.36284	2.3365	0.0210871	0.23546	-3.54287
ENSG00000103024	NME3	0.588454	2.22912	-2.33677	0.0210723	0.23546	-3.295
ENSG00000002330	BAD	0.537086	3.35437	-2.33572	0.021129	0.235713	-3.40158
ENSG00000124596	OARD1	0.440019	2.94101	-2.33217	0.0213217	0.237481	-3.36535
ENSG00000132199	ENOSF1	0.419115	3.77791	-2.33208	0.0213264	0.237481	-3.44575
ENSG00000114737	CISH	0.451395	4.83565	-2.33025	0.0214264	0.238162	-3.53991
ENSG00000125743	SNRPD2	0.46981	5.0054	-2.33058	0.0214083	0.238162	-3.551
ENSG00000143947	RPS27A	0.335395	6.91482	-2.3297	0.0214564	0.238278	-3.60452
ENSG00000187535	IFT140	0.645345	1.49843	-2.32935	0.0214758	0.238278	-3.2718
ENSG00000126351	THRA	-0.539531	2.84982	2.32695	0.0216073	0.23952	-3.33754
ENSG00000235162	C12orf75	0.768014	1.707	-2.32615	0.0216516	0.239794	-3.28481
ENSG00000119688	ABCD4	0.380987	3.68148	-2.3256	0.0216817	0.23991	-3.451
ENSG00000115840	SLC25A12	-0.57463	2.22999	2.32334	0.0218073	0.241082	-3.2981
ENSG00000075673	ATP12A	0.766402	1.85591	-2.31984	0.0220021	0.241169	-3.3066
ENSG00000109047	RCVRN	-0.734301	1.46278	2.32012	0.0219869	0.241169	-3.28409
ENSG00000122376	SHLD2	0.334689	2.99672	-2.31927	0.0220343	0.241169	-3.39438
ENSG00000130595	TNNT3	-0.795793	3.27148	2.32186	0.0218897	0.241169	-3.37518
ENSG00000133246	PRAM1	-0.391674	5.08652	2.31896	0.0220517	0.241169	-3.56169
ENSG00000147408	CSGALNACT1	-0.599894	4.72294	2.32146	0.0219119	0.241169	-3.51966
ENSG00000163479	SSR2	-0.270783	6.4136	2.32036	0.0219731	0.241169	-3.61658
ENSG00000163811	WDR43	0.551202	3.16633	-2.32236	0.0218616	0.241169	-3.40945
ENSG00000167985	SDHAF2	-0.341515	4.44369	2.32132	0.0219197	0.241169	-3.50762
ENSG00000184787	UBE2G2	0.403767	3.65358	-2.32107	0.0219337	0.241169	-3.4564
ENSG00000189143	CLDN4	0.817214	4.3621	-2.3214	0.0219152	0.241169	-3.52964
ENSG00000198886	MT-ND4	0.4281	11.5723	-2.31949	0.0220218	0.241169	-3.5867
ENSG00000160271	RALGDS	-0.374747	7.53644	2.31788	0.0221126	0.241189	-3.63122
ENSG00000233825	AL391839.2	-0.927008	1.0053	2.3182	0.0220941	0.241189	-3.29624
ENSG00000276107	AC037198.1	0.837695	2.26908	-2.31856	0.0220739	0.241189	-3.33433
ENSG00000232934	AL157786.1	-0.47652	4.81452	2.31671	0.0221784	0.241691	-3.54323
ENSG00000267416	AC025048.4	0.578193	3.77075	-2.31609	0.0222132	0.241855	-3.48271
ENSG00000119636	BBOF1	0.705064	1.76014	-2.31558	0.0222421	0.241955	-3.31038
ENSG00000198771	RCSD1	-0.309981	5.00214	2.3148	0.0222862	0.242219	-3.56666
ENSG00000012211	PRICKLE3	-0.417988	2.74876	2.31257	0.0224125	0.24256	-3.36086
ENSG00000108946	PRKAR1A	-0.187274	8.06178	2.30893	0.0226208	0.24256	-3.65003
ENSG00000131876	SNRPA1	0.462158	3.59667	-2.30877	0.0226297	0.24256	-3.47787
ENSG00000149925	ALDOA	-0.258119	9.18919	2.30972	0.0225753	0.24256	-3.63979
ENSG00000156171	DRAM2	-0.482276	4.56782	2.31073	0.0225177	0.24256	-3.53643
ENSG00000159166	LAD1	0.636876	1.90383	-2.30834	0.0226545	0.24256	-3.32703
ENSG00000164050	PLXNB1	0.703099	2.74711	-2.31253	0.022415	0.24256	-3.39289
ENSG00000166689	PLEKHA7	0.557558	2.94137	-2.31278	0.0224005	0.24256	-3.40918
ENSG00000168487	BMP1	0.579993	1.98237	-2.30852	0.0226443	0.24256	-3.33397
ENSG00000171051	FPR1	-0.340638	9.66847	2.31156	0.0224704	0.24256	-3.63045
ENSG00000175793	SFN	0.655625	3.32439	-2.30961	0.0225816	0.24256	-3.45332
ENSG00000204385	SLC44A4	0.747548	3.71734	-2.31266	0.0224076	0.24256	-3.4879
ENSG00000228923	AP000355.1	-0.917183	2.62276	2.31063	0.0225235	0.24256	-3.33955
ENSG00000231509	AL162253.1	-0.698694	4.083	2.30845	0.0226484	0.24256	-3.48013
ENSG00000233038	AC011899.2	-0.828122	2.32009	2.31072	0.0225184	0.24256	-3.31826
ENSG00000255020	AF131216.3	-0.686963	2.4783	2.30954	0.0225856	0.24256	-3.3343
ENSG00000267710	EDDM13	0.764544	1.36567	-2.31151	0.0224728	0.24256	-3.30242
ENSG00000002834	LASP1	-0.198166	6.9035	2.30739	0.0227089	0.24293	-3.6509
ENSG00000162775	RBM15	0.335542	2.72365	-2.30671	0.0227483	0.243139	-3.39197
ENSG00000129757	CDKN1C	0.554511	1.90304	-2.3045	0.0228761	0.243813	-3.33701
ENSG00000152503	TRIM36	0.518227	1.91456	-2.30501	0.0228463	0.243813	-3.33559
ENSG00000158560	DYNC1I1	0.660921	1.8255	-2.30467	0.022866	0.243813	-3.33419
ENSG00000198888	MT-ND1	0.382303	11.6471	-2.30424	0.0228911	0.243813	-3.61833
ENSG00000110455	ACCS	0.705375	1.49412	-2.30308	0.0229582	0.244236	-3.32114
ENSG00000203497	PDCD4-AS1	0.516869	2.99063	-2.30287	0.0229707	0.244236	-3.43186
ENSG00000173597	SULT1B1	-0.476127	4.69874	2.3024	0.022998	0.244314	-3.56521
ENSG00000205726	ITSN1	0.512225	3.31815	-2.30084	0.0230886	0.245064	-3.46668
ENSG00000035862	TIMP2	-0.280861	6.09851	2.29207	0.0236061	0.245535	-3.66942
ENSG00000064489	BORCS8-MEF2B	-0.830022	2.18456	2.29541	0.0234082	0.245535	-3.34243
ENSG00000070423	RNF126	0.351495	3.26431	-2.29817	0.0232455	0.245535	-3.46332
ENSG00000100647	SUSD6	-0.283677	7.34251	2.29194	0.023614	0.245535	-3.68602
ENSG00000107625	DDX50	0.304083	3.25746	-2.29308	0.0235462	0.245535	-3.4733
ENSG00000111276	CDKN1B	-0.282914	5.65233	2.29761	0.0232784	0.245535	-3.64172
ENSG00000112200	ZNF451	0.324146	4.02138	-2.29457	0.0234574	0.245535	-3.54477
ENSG00000125629	INSIG2	-0.422281	3.43321	2.29842	0.0232306	0.245535	-3.45212
ENSG00000130309	COLGALT1	-0.321985	6.2269	2.29333	0.0235311	0.245535	-3.66954
ENSG00000146278	PNRC1	-0.28379	9.20903	2.29498	0.0234336	0.245535	-3.67096
ENSG00000163661	PTX3	-0.813205	3.86045	2.296	0.0233731	0.245535	-3.48503
ENSG00000163959	SLC51A	-0.402299	5.37592	2.29272	0.0235675	0.245535	-3.63544
ENSG00000165309	ARMC3	0.751605	1.97388	-2.29608	0.0233685	0.245535	-3.36172
ENSG00000166833	NAV2	0.738823	1.7688	-2.29696	0.0233164	0.245535	-3.34491
ENSG00000167380	ZNF226	0.543457	2.16088	-2.29242	0.0235855	0.245535	-3.37392
ENSG00000169371	SNUPN	-0.463218	3.45517	2.2941	0.0234854	0.245535	-3.46217
ENSG00000170315	UBB	0.307164	8.31152	-2.29339	0.0235278	0.245535	-3.68098
ENSG00000203697	CAPN8	0.740019	1.54824	-2.29944	0.0231706	0.245535	-3.32877
ENSG00000233024	NPIPA9	0.616899	2.66176	-2.29871	0.0232134	0.245535	-3.40858
ENSG00000259103	AF107885.2	0.584541	1.86504	-2.29643	0.0233476	0.245535	-3.34881
ENSG00000261644	AC007728.2	-0.410686	2.6079	2.29397	0.0234934	0.245535	-3.39023
ENSG00000268621	IGFL2-AS1	-0.651252	2.79589	2.29312	0.0235437	0.245535	-3.39148
ENSG00000276070	CCL4L2	-0.703561	8.84834	2.29303	0.0235493	0.245535	-3.67969
ENSG00000285258	ATXN7	-0.630704	2.91036	2.29193	0.0236145	0.245535	-3.41068
ENSG00000111676	ATN1	0.347227	3.11949	-2.29159	0.023635	0.245539	-3.46253
ENSG00000010292	NCAPD2	0.343596	3.3908	-2.29109	0.0236646	0.245638	-3.4908
ENSG00000167220	HDHD2	-0.492975	3.26596	2.28963	0.023752	0.246083	-3.44789
ENSG00000168906	MAT2A	0.300128	6.14642	-2.28962	0.0237521	0.246083	-3.68059
ENSG00000274536	AL034397.3	-0.561252	6.66372	2.28936	0.0237678	0.246083	-3.68431
ENSG00000076662	ICAM3	-0.368517	6.99315	2.2882	0.0238376	0.246597	-3.69169
ENSG00000109906	ZBTB16	0.770885	2.16657	-2.28691	0.0239152	0.247191	-3.38831
ENSG00000171453	POLR1C	0.45276	2.64508	-2.28597	0.0239717	0.247361	-3.42793
ENSG00000176386	CDC26	-0.311087	4.19197	2.28597	0.0239721	0.247361	-3.55745
ENSG00000135439	AGAP2	-0.334742	4.03952	2.28464	0.0240525	0.247982	-3.54504
ENSG00000145113	MUC4	0.756795	4.64102	-2.28386	0.0240993	0.248078	-3.62963
ENSG00000231412	AC005392.2	-0.872907	4.85009	2.28381	0.0241024	0.248078	-3.60323
ENSG00000162542	TMCO4	0.535599	1.97459	-2.28294	0.0241551	0.248109	-3.37771
ENSG00000164609	SLU7	-0.324997	5.78969	2.28342	0.024126	0.248109	-3.67668
ENSG00000254865	AC100763.1	-0.8363	2.55888	2.28276	0.0241662	0.248109	-3.39012
ENSG00000142949	PTPRF	0.739815	2.41768	-2.28112	0.0242661	0.248855	-3.42134
ENSG00000146802	TMEM168	-0.472298	2.59055	2.28072	0.0242907	0.248855	-3.40663
ENSG00000268683	AC020910.2	0.728923	1.43244	-2.28057	0.0242999	0.248855	-3.35969
ENSG00000112335	SNX3	-0.335538	6.72196	2.27648	0.0245508	0.251215	-3.71381
ENSG00000135090	TAOK3	-0.268523	5.57329	2.27513	0.0246339	0.251854	-3.6855
ENSG00000001084	GCLC	0.455964	3.82128	-2.27185	0.0248374	0.252707	-3.5764
ENSG00000021574	SPAST	-0.252891	4.42742	2.27146	0.0248618	0.252707	-3.61382
ENSG00000115282	TTC31	0.406005	2.45915	-2.27214	0.0248197	0.252707	-3.43917
ENSG00000126945	HNRNPH2	-0.312588	6.0629	2.27196	0.0248307	0.252707	-3.7103
ENSG00000161981	SNRNP25	0.620196	1.62131	-2.27279	0.0247792	0.252707	-3.37768
ENSG00000262777	AC032044.1	-0.73556	2.85668	2.27147	0.0248612	0.252707	-3.43923
ENSG00000264853	AC011933.2	-0.391156	3.47995	2.27166	0.0248492	0.252707	-3.51683
ENSG00000100697	DICER1	-0.306448	5.73453	2.27106	0.0248866	0.252748	-3.70055
ENSG00000035928	RFC1	0.342555	4.48101	-2.26931	0.024996	0.25276	-3.63899
ENSG00000066136	NFYC	-0.259828	5.62654	2.2675	0.0251095	0.25276	-3.70412
ENSG00000084764	MAPRE3	0.524235	2.48339	-2.26641	0.0251783	0.25276	-3.45238
ENSG00000100372	SLC25A17	0.611758	1.5297	-2.26896	0.0250183	0.25276	-3.3835
ENSG00000104067	TJP1	0.54864	2.48768	-2.26664	0.0251639	0.25276	-3.45563
ENSG00000107438	PDLIM1	0.668581	3.35745	-2.26791	0.0250838	0.25276	-3.54394
ENSG00000117868	ESYT2	0.282607	4.84808	-2.26877	0.0250298	0.25276	-3.66759
ENSG00000132698	RAB25	0.813127	2.03755	-2.26639	0.0251797	0.25276	-3.4212
ENSG00000132821	VSTM2L	0.678041	1.43297	-2.2691	0.0250096	0.25276	-3.38087
ENSG00000138074	SLC5A6	0.50748	2.28332	-2.26543	0.0252402	0.25276	-3.43687
ENSG00000152229	PSTPIP2	-0.455351	7.14672	2.26815	0.0250687	0.25276	-3.73467
ENSG00000160972	PPP1R16A	0.522428	3.1169	-2.26861	0.02504	0.25276	-3.51402
ENSG00000170248	PDCD6IP	-0.246033	6.8851	2.2678	0.0250907	0.25276	-3.73417
ENSG00000172322	CLEC12A	-0.626568	4.93206	2.26565	0.0252263	0.25276	-3.65559
ENSG00000178163	ZNF518B	-0.39057	2.77513	2.26479	0.0252804	0.25276	-3.45873
ENSG00000181029	TRAPPC5	-0.562608	5.55604	2.26425	0.0253151	0.25276	-3.7002
ENSG00000183246	RIMBP3C	-0.778868	2.37852	2.26811	0.0250716	0.25276	-3.41204
ENSG00000197249	SERPINA1	-0.247228	10.7627	2.26415	0.0253214	0.25276	-3.71609
ENSG00000231605	LINC01363	-0.637805	2.10044	2.26519	0.0252554	0.25276	-3.39927
ENSG00000264937	AC100830.2	-1.10641	2.99998	2.265	0.0252674	0.25276	-3.44904
ENSG00000277089	AC243829.4	-0.900752	3.20281	2.26468	0.0252878	0.25276	-3.46978
ENSG00000170909	OSCAR	-0.312255	6.06419	2.26343	0.0253671	0.253009	-3.72812
ENSG00000089157	RPLP0	0.413291	6.93482	-2.26207	0.0254531	0.253189	-3.74802
ENSG00000132535	DLG4	0.360547	3.20009	-2.26265	0.0254164	0.253189	-3.52866
ENSG00000161956	SENP3	0.368005	3.40959	-2.26184	0.0254679	0.253189	-3.55144
ENSG00000228817	BACH1-IT2	-0.53432	4.18565	2.26222	0.0254436	0.253189	-3.59841
ENSG00000198840	MT-ND3	0.446879	11.2775	-2.2614	0.0254959	0.253262	-3.71247
ENSG00000026025	VIM	-0.380914	10.4214	2.25974	0.0256016	0.2539	-3.73013
ENSG00000188305	PEAK3	-0.402575	4.28079	2.25994	0.0255888	0.2539	-3.61762
ENSG00000287631	AC005071.2	-0.657599	3.43874	2.25919	0.0256369	0.254044	-3.52547
ENSG00000256020	AC006205.2	-0.820437	0.631356	2.25877	0.025664	0.254107	-3.40551
ENSG00000163513	TGFBR2	-0.298563	5.57354	2.25745	0.0257488	0.25437	-3.7216
ENSG00000166523	CLEC4E	-0.415794	8.71762	2.25738	0.025753	0.25437	-3.75517
ENSG00000242048	AC093583.1	-0.592599	2.21484	2.25767	0.0257343	0.25437	-3.4185
ENSG00000107736	CDH23	-0.365365	4.04256	2.25608	0.0258366	0.25499	-3.60421
ENSG00000124198	ARFGEF2	0.403781	2.80776	-2.25414	0.0259624	0.255819	-3.50458
ENSG00000270072	AC090559.2	-0.958761	1.11622	2.25419	0.025959	0.255819	-3.40496
ENSG00000078699	CBFA2T2	0.33158	3.04859	-2.25267	0.0260572	0.256547	-3.53517
ENSG00000101193	GID8	0.395102	2.98926	-2.25068	0.0261866	0.256583	-3.5316
ENSG00000116679	IVNS1ABP	-0.375737	9.55602	2.25094	0.0261699	0.256583	-3.75947
ENSG00000147650	LRP12	0.458527	3.30209	-2.25109	0.0261602	0.256583	-3.56281
ENSG00000181085	MAPK15	0.747588	1.64172	-2.25075	0.0261821	0.256583	-3.42678
ENSG00000204574	ABCF1	-0.237906	5.07729	2.25134	0.0261439	0.256583	-3.70702
ENSG00000264578	AC009630.3	0.778573	1.08736	-2.25104	0.0261637	0.256583	-3.40723
ENSG00000114423	CBLB	0.356934	4.67206	-2.24875	0.0263127	0.257486	-3.69632
ENSG00000239480	AC073517.1	-0.750781	1.3706	2.24863	0.0263209	0.257486	-3.41002
ENSG00000110911	SLC11A2	-0.400931	6.72433	2.24771	0.0263813	0.257871	-3.77356
ENSG00000101966	XIAP	-0.3791	5.36622	2.24622	0.026479	0.258619	-3.73267
ENSG00000171421	MRPL36	0.620386	1.8387	-2.24568	0.0265148	0.258763	-3.44326
ENSG00000159086	PAXBP1	0.302771	3.01	-2.24504	0.0265572	0.25897	-3.54463
ENSG00000144504	ANKMY1	0.511092	3.07891	-2.244	0.026626	0.259228	-3.55692
ENSG00000253729	PRKDC	0.443317	4.09055	-2.2442	0.0266122	0.259228	-3.65661
ENSG00000002016	RAD52	0.504167	2.37348	-2.24234	0.0267357	0.25967	-3.48958
ENSG00000044446	PHKA2	-0.408048	4.11434	2.23971	0.0269109	0.25967	-3.64267
ENSG00000074356	NCBP3	-0.354552	3.87853	2.24255	0.0267217	0.25967	-3.61424
ENSG00000135047	CTSL	0.55865	9.02636	-2.23966	0.0269142	0.25967	-3.78552
ENSG00000142627	EPHA2	0.632837	2.91703	-2.24055	0.026855	0.25967	-3.55105
ENSG00000148429	USP6NL	0.37085	2.65631	-2.24249	0.0267258	0.25967	-3.5165
ENSG00000158158	CNNM4	0.39225	2.22876	-2.23925	0.0269415	0.25967	-3.48112
ENSG00000163867	ZMYM6	0.35467	3.71156	-2.24101	0.0268242	0.25967	-3.62582
ENSG00000178188	SH2B1	0.341958	3.78129	-2.23917	0.0269473	0.25967	-3.63505
ENSG00000179299	NSUN7	-0.4024	3.72647	2.24168	0.0267796	0.25967	-3.60074
ENSG00000183605	SFXN4	0.673159	1.7722	-2.24093	0.0268296	0.25967	-3.4465
ENSG00000236871	LINC00106	0.81918	2.69451	-2.24158	0.0267863	0.25967	-3.53011
ENSG00000249125	AC093821.1	-0.378854	2.93783	2.23917	0.0269473	0.25967	-3.52346
ENSG00000140368	PSTPIP1	-0.392658	6.33284	2.23762	0.0270507	0.260366	-3.78772
ENSG00000163931	TKT	-0.269187	7.29585	2.23745	0.0270621	0.260366	-3.79988
ENSG00000167874	TMEM88	-0.56412	5.38556	2.23714	0.0270833	0.260366	-3.74559
ENSG00000197892	KIF13B	0.295685	3.46295	-2.23642	0.0271313	0.260622	-3.60832
ENSG00000162949	CAPN13	-0.599321	2.05755	2.23604	0.027157	0.260665	-3.4523
ENSG00000118898	PPL	0.509607	3.34086	-2.23555	0.0271899	0.260776	-3.60368
ENSG00000048707	VPS13D	-0.388702	4.89494	2.23337	0.0273377	0.26117	-3.72544
ENSG00000054523	KIF1B	-0.274848	5.63149	2.23425	0.0272776	0.26117	-3.77318
ENSG00000108861	DUSP3	-0.244109	5.39221	2.23457	0.0272561	0.26117	-3.76081
ENSG00000130584	ZBTB46	0.531102	2.11432	-2.23396	0.0272972	0.26117	-3.48433
ENSG00000169641	LUZP1	0.375779	2.51597	-2.2334	0.0273354	0.26117	-3.51677
ENSG00000068650	ATP11A	-0.274101	6.60663	2.23284	0.0273735	0.261308	-3.80354
ENSG00000163510	CWC22	-0.393078	3.38629	2.232	0.0274305	0.261563	-3.58679
ENSG00000166128	RAB8B	-0.284861	7.44266	2.23181	0.0274429	0.261563	-3.81199
ENSG00000118096	IFT46	0.490389	2.14335	-2.23069	0.0275197	0.261887	-3.48955
ENSG00000179344	HLA-DQB1	0.734667	5.86887	-2.2309	0.0275051	0.261887	-3.79861
ENSG00000119231	SENP5	0.301876	4.02543	-2.23036	0.0275421	0.261897	-3.67751
ENSG00000107960	STN1	0.481344	2.52001	-2.22825	0.0276863	0.262905	-3.52762
ENSG00000119673	ACOT2	0.585533	1.56993	-2.22818	0.0276912	0.262905	-3.45906
ENSG00000143801	PSEN2	0.511581	2.25907	-2.22773	0.0277215	0.262989	-3.50645
ENSG00000197142	ACSL5	-0.419722	5.71312	2.22672	0.0277909	0.263443	-3.78909
ENSG00000137726	FXYD6	-0.608423	3.20422	2.22517	0.0278974	0.264248	-3.57279
ENSG00000165283	STOML2	0.380808	3.25597	-2.22464	0.0279345	0.264395	-3.6119
ENSG00000109270	LAMTOR3	-0.363158	5.15951	2.22352	0.0280115	0.264798	-3.76635
ENSG00000258441	LINC00641	-0.426629	3.59417	2.22339	0.0280203	0.264798	-3.61989
ENSG00000157303	SUSD3	-0.55957	2.66909	2.22301	0.0280466	0.264842	-3.52587
ENSG00000066027	PPP2R5A	-0.314546	4.57253	2.22019	0.0282431	0.265472	-3.72934
ENSG00000070785	EIF2B3	0.429709	2.43315	-2.22012	0.0282476	0.265472	-3.53801
ENSG00000105245	NUMBL	0.551891	2.40399	-2.21793	0.0284004	0.265472	-3.5412
ENSG00000110075	PPP6R3	0.203283	6.20484	-2.21923	0.0283099	0.265472	-3.82778
ENSG00000117505	DR1	-0.266026	4.78187	2.21988	0.0282642	0.265472	-3.74846
ENSG00000117525	F3	0.547765	4.71707	-2.21872	0.0283451	0.265472	-3.7659
ENSG00000118873	RAB3GAP2	-0.291038	4.43839	2.21775	0.0284132	0.265472	-3.72067
ENSG00000135424	ITGA7	-0.842245	5.05716	2.21779	0.0284108	0.265472	-3.75332
ENSG00000135678	CPM	-0.350124	4.99049	2.21952	0.0282895	0.265472	-3.76278
ENSG00000156136	DCK	-0.420161	3.31184	2.21961	0.0282831	0.265472	-3.60321
ENSG00000165801	ARHGEF40	-0.428648	5.677	2.22053	0.0282189	0.265472	-3.80025
ENSG00000168818	STX18	0.400318	3.35988	-2.22082	0.0281988	0.265472	-3.63204
ENSG00000235903	CPB2-AS1	-0.368788	3.88519	2.21817	0.028384	0.265472	-3.66296
ENSG00000269480	AC020913.2	-0.742741	1.61419	2.2177	0.0284171	0.265472	-3.46668
ENSG00000151883	PARP8	0.341675	6.74408	-2.21737	0.0284401	0.265485	-3.83921
ENSG00000065054	SLC9A3R2	0.642988	2.64928	-2.2161	0.0285289	0.265503	-3.57186
ENSG00000100124	ANKRD54	0.432701	2.9	-2.21671	0.0284865	0.265503	-3.58922
ENSG00000120708	TGFBI	0.431346	6.49899	-2.21618	0.0285231	0.265503	-3.83939
ENSG00000132661	NXT1	0.516952	2.1074	-2.21621	0.0285212	0.265503	-3.51662
ENSG00000094755	GABRP	0.688366	3.608	-2.21475	0.0286243	0.265557	-3.67832
ENSG00000125901	MRPS26	0.505823	2.09249	-2.21432	0.0286542	0.265557	-3.51992
ENSG00000135679	MDM2	0.303756	6.44471	-2.21532	0.0285836	0.265557	-3.84014
ENSG00000166145	SPINT1	0.462	3.51795	-2.21417	0.0286649	0.265557	-3.66383
ENSG00000255031	AP002807.1	-0.546353	4.99441	2.21456	0.0286373	0.265557	-3.76369
ENSG00000283208	AC001226.2	0.583605	1.68098	-2.21456	0.0286373	0.265557	-3.49188
ENSG00000004487	KDM1A	0.348706	2.58788	-2.21386	0.0286868	0.265559	-3.5608
ENSG00000244482	LILRA6	-0.348347	7.27304	2.21315	0.0287374	0.265826	-3.84966
ENSG00000147121	KRBOX4	-0.530428	2.66378	2.21277	0.0287639	0.26587	-3.54314
ENSG00000177697	CD151	0.396057	4.74929	-2.2118	0.0288329	0.266307	-3.77917
ENSG00000173559	NABP1	-0.349586	8.69889	2.21088	0.0288977	0.266503	-3.85125
ENSG00000189043	NDUFA4	0.379226	4.09794	-2.21111	0.0288818	0.266503	-3.72425
ENSG00000147168	IL2RG	-0.37752	7.58221	2.20868	0.0290545	0.267447	-3.85968
ENSG00000181896	ZNF101	0.369617	3.10354	-2.20853	0.0290656	0.267447	-3.62757
ENSG00000182853	VMO1	0.688591	3.14074	-2.20904	0.029029	0.267447	-3.63851
ENSG00000287986	AL135841.1	-0.837897	1.60775	2.20818	0.0290902	0.267473	-3.48129
ENSG00000155393	HEATR3	0.409466	2.66188	-2.20764	0.029129	0.267628	-3.58161
ENSG00000160221	GATD3A	0.655114	2.75655	-2.20719	0.0291613	0.267724	-3.59264
ENSG00000164830	OXR1	-0.354291	3.24666	2.20526	0.0292998	0.268793	-3.62461
ENSG00000144468	RHBDD1	0.421252	3.57029	-2.20473	0.0293378	0.26894	-3.68731
ENSG00000128513	POT1	0.481471	2.8408	-2.2041	0.0293833	0.269156	-3.60774
ENSG00000156381	ANKRD9	0.461033	2.15291	-2.20349	0.0294276	0.269361	-3.54392
ENSG00000163947	ARHGEF3	0.409887	4.01083	-2.20288	0.0294715	0.269561	-3.73345
ENSG00000136940	PDCL	0.460146	2.2789	-2.20216	0.0295237	0.269836	-3.55528
ENSG00000204410	MSH5	0.500229	2.31238	-2.20049	0.0296452	0.270745	-3.56225
ENSG00000084731	KIF3C	-0.544743	2.33248	2.19921	0.0297376	0.270835	-3.53876
ENSG00000116161	CACYBP	0.413072	4.45558	-2.19871	0.0297743	0.270835	-3.78266
ENSG00000119138	KLF9	0.50156	2.61024	-2.19792	0.0298322	0.270835	-3.5967
ENSG00000133943	DGLUCY	0.40045	5.53988	-2.19807	0.0298212	0.270835	-3.85322
ENSG00000139832	RAB20	-0.261431	6.61932	2.19896	0.0297565	0.270835	-3.87325
ENSG00000168995	SIGLEC7	-0.45365	4.05055	2.19988	0.0296894	0.270835	-3.71596
ENSG00000188452	CERKL	0.647442	1.56936	-2.19816	0.0298147	0.270835	-3.51617
ENSG00000272501	AL662844.4	0.354478	2.62204	-2.1992	0.0297384	0.270835	-3.5952
ENSG00000250734	AL391335.1	-0.816013	1.76419	2.19743	0.029868	0.270959	-3.50709
ENSG00000019582	CD74	0.45341	9.92341	-2.19657	0.0299307	0.271255	-3.86284
ENSG00000104714	ERICH1	-0.351402	5.99889	2.1961	0.0299655	0.271255	-3.86401
ENSG00000136040	PLXNC1	-0.352473	8.05699	2.19608	0.0299671	0.271255	-3.88508
ENSG00000101974	ATP11C	-0.445008	3.344	2.19501	0.0300453	0.271318	-3.65357
ENSG00000130158	DOCK6	0.671322	2.15738	-2.19497	0.0300481	0.271318	-3.56291
ENSG00000153395	LPCAT1	-0.393084	7.68271	2.19552	0.0300083	0.271318	-3.88662
ENSG00000171840	NINJ2	-0.543407	3.5822	2.19478	0.0300627	0.271318	-3.67122
ENSG00000115904	SOS1	-0.374041	3.925	2.19382	0.0301332	0.271733	-3.71538
ENSG00000267711	AC060766.6	-0.816178	1.30178	2.19355	0.0301531	0.271733	-3.50374
ENSG00000127954	STEAP4	-0.421434	6.2787	2.19147	0.0303067	0.272539	-3.88058
ENSG00000129354	AP1M2	0.701181	1.92044	-2.19113	0.0303322	0.272539	-3.55119
ENSG00000144320	LNPK	-0.417054	3.8725	2.19083	0.0303538	0.272539	-3.71702
ENSG00000188641	DPYD	-0.297849	5.89406	2.19151	0.0303038	0.272539	-3.87076
ENSG00000231510	LINC02782	-0.760697	1.47708	2.19118	0.0303281	0.272539	-3.51054
ENSG00000105364	MRPL4	0.487114	2.58669	-2.18968	0.0304397	0.272717	-3.61081
ENSG00000184254	ALDH1A3	0.646934	2.89922	-2.18967	0.0304406	0.272717	-3.64794
ENSG00000229618	AC011287.1	-0.732211	1.76587	2.18991	0.0304221	0.272717	-3.51914
ENSG00000116871	MAP7D1	0.262534	6.78182	-2.18928	0.0304694	0.272776	-3.89666
ENSG00000255689	AP003174.1	-0.955679	2.97614	2.18789	0.0305729	0.273502	-3.58841
ENSG00000082641	NFE2L1	0.272845	5.56395	-2.18528	0.0307685	0.27465	-3.87847
ENSG00000100888	CHD8	-0.188505	5.08685	2.18531	0.030766	0.27465	-3.8434
ENSG00000178467	P4HTM	0.514491	2.55666	-2.18538	0.0307606	0.27465	-3.61863
ENSG00000275210	AC245884.11	-0.538165	3.08447	2.18471	0.0308113	0.274831	-3.64248
ENSG00000105374	NKG7	-0.649171	6.2021	2.18408	0.0308586	0.274891	-3.89039
ENSG00000170006	TMEM154	-0.372641	6.36913	2.18402	0.0308629	0.274891	-3.89831
ENSG00000034677	RNF19A	0.292566	5.72429	-2.18298	0.0309414	0.27539	-3.88942
ENSG00000169429	CXCL8	-0.617483	11.4489	2.18242	0.0309837	0.275566	-3.87634
ENSG00000132341	RAN	0.35517	5.88432	-2.18141	0.0310599	0.276043	-3.89803
ENSG00000103489	XYLT1	0.474206	2.57654	-2.18035	0.0311402	0.276555	-3.62677
ENSG00000113456	RAD1	0.556087	2.12133	-2.17993	0.0311726	0.276643	-3.58352
ENSG00000132646	PCNA	0.556572	3.07987	-2.17871	0.0312648	0.276932	-3.68673
ENSG00000140545	MFGE8	0.676501	2.18135	-2.17875	0.0312621	0.276932	-3.59313
ENSG00000164828	SUN1	0.42455	4.13481	-2.1786	0.031273	0.276932	-3.79385
ENSG00000137824	RMDN3	0.442985	3.21881	-2.17722	0.0313784	0.277062	-3.70142
ENSG00000143257	NR1I3	-0.497479	4.35415	2.17728	0.0313739	0.277062	-3.78725
ENSG00000149480	MTA2	0.23085	4.5166	-2.17806	0.0313146	0.277062	-3.82455
ENSG00000213904	LIPE-AS1	0.678522	2.0466	-2.1775	0.0313573	0.277062	-3.58776
ENSG00000137440	FGFBP1	0.736823	1.96444	-2.17673	0.0314157	0.277192	-3.58348
ENSG00000133048	CHI3L1	-0.634665	5.56201	2.17608	0.0314658	0.277318	-3.88039
ENSG00000198356	GET3	-0.300888	4.48066	2.17596	0.0314753	0.277318	-3.80897
ENSG00000197006	METTL9	-0.371099	7.21328	2.17548	0.0315115	0.277437	-3.92585
ENSG00000107745	MICU1	-0.236048	5.127	2.17431	0.0316019	0.277749	-3.86732
ENSG00000131037	EPS8L1	0.574347	4.26921	-2.17414	0.0316149	0.277749	-3.81934
ENSG00000159713	TPPP3	0.823862	3.33851	-2.17445	0.0315909	0.277749	-3.7319
ENSG00000287561	AL121899.4	-0.82043	2.31138	2.17247	0.0317428	0.278672	-3.58194
ENSG00000204580	DDR1	0.646927	3.75221	-2.17119	0.0318421	0.279343	-3.77646
ENSG00000224051	CPTP	0.403044	2.06553	-2.16946	0.0319764	0.28032	-3.59629
ENSG00000254325	AC018607.1	-0.464659	5.95604	2.16892	0.0320177	0.280481	-3.91582
ENSG00000103005	USB1	-0.24211	6.55259	2.16727	0.0321468	0.281411	-3.93645
ENSG00000079950	STX7	-0.286392	5.67354	2.16657	0.0322007	0.28148	-3.91219
ENSG00000232564	MRTFA-AS1	-0.412726	2.11319	2.16668	0.0321927	0.28148	-3.58832
ENSG00000108219	TSPAN14	-0.25896	7.09582	2.16485	0.0323355	0.282456	-3.94688
ENSG00000111261	MANSC1	-0.495161	3.99751	2.16377	0.0324206	0.282595	-3.77952
ENSG00000139514	SLC7A1	0.407891	2.48057	-2.16417	0.0323892	0.282595	-3.64404
ENSG00000223865	HLA-DPB1	0.586846	6.34115	-2.16384	0.0324152	0.282595	-3.94385
ENSG00000168214	RBPJ	-0.277428	6.94993	2.16326	0.0324605	0.282742	-3.94893
ENSG00000214706	IFRD2	0.506482	2.66928	-2.16266	0.0325078	0.282952	-3.67241
ENSG00000286864	AC012076.2	-0.405345	2.98963	2.1623	0.0325364	0.282999	-3.67629
ENSG00000131370	SH3BP5	-0.361655	6.57446	2.15973	0.032739	0.284445	-3.95105
ENSG00000232653	GOLGA8N	0.705643	1.81802	-2.1596	0.032749	0.284445	-3.59806
ENSG00000228393	LINC01004	-0.599941	5.01639	2.15915	0.0327855	0.284559	-3.87489
ENSG00000109046	WSB1	-0.263254	8.45932	2.15877	0.0328151	0.284567	-3.95839
ENSG00000198700	IPO9	0.429376	2.32842	-2.15826	0.0328561	0.284567	-3.6408
ENSG00000260372	AQP4-AS1	-0.766504	3.83959	2.15847	0.0328391	0.284567	-3.75957
ENSG00000148660	CAMK2G	-0.296889	3.91629	2.15725	0.0329365	0.285061	-3.78961
ENSG00000203709	MIR29B2CHG	0.357753	2.72743	-2.15686	0.0329672	0.285126	-3.68293
ENSG00000213654	GPSM3	-0.291395	8.0608	2.15656	0.0329912	0.285131	-3.96478
ENSG00000086548	CEACAM6	0.673626	4.26256	-2.15567	0.0330619	0.285139	-3.85672
ENSG00000125740	FOSB	-0.528943	7.67249	2.15592	0.0330424	0.285139	-3.96629
ENSG00000136244	IL6	-0.997274	5.8294	2.15608	0.0330294	0.285139	-3.92238
ENSG00000006652	IFRD1	0.353675	7.25929	-2.15461	0.0331472	0.285651	-3.96899
ENSG00000147421	HMBOX1	-0.31538	4.38264	2.15416	0.0331827	0.285651	-3.84109
ENSG00000204388	HSPA1B	0.624688	7.73073	-2.15406	0.0331914	0.285651	-3.96976
ENSG00000152213	ARL11	-0.495708	4.896	2.15108	0.0334303	0.287303	-3.88612
ENSG00000258123	LINC02444	-0.519877	3.44276	2.15114	0.0334256	0.287303	-3.73995
ENSG00000119318	RAD23B	-0.221996	5.60269	2.14908	0.0335923	0.287887	-3.94499
ENSG00000119471	HSDL2	-0.442891	3.93258	2.14963	0.0335482	0.287887	-3.80301
ENSG00000147475	ERLIN2	0.351905	3.62146	-2.14926	0.0335774	0.287887	-3.79676
ENSG00000204852	TCTN1	0.517596	2.90159	-2.14933	0.0335725	0.287887	-3.72288
ENSG00000286797	AC009315.1	0.668289	3.60066	-2.14787	0.0336907	0.288528	-3.80722
ENSG00000030419	IKZF2	0.559099	2.23584	-2.14484	0.0339371	0.288873	-3.6583
ENSG00000130724	CHMP2A	-0.212668	6.98821	2.14605	0.0338384	0.288873	-3.98386
ENSG00000133247	KMT5C	0.567141	1.94266	-2.14693	0.0337668	0.288873	-3.63164
ENSG00000134256	CD101	0.594473	1.64674	-2.14448	0.033967	0.288873	-3.61307
ENSG00000134313	KIDINS220	-0.22922	5.03619	2.14579	0.0338595	0.288873	-3.91714
ENSG00000136811	ODF2	0.305169	3.43366	-2.14564	0.0338716	0.288873	-3.78485
ENSG00000138867	GUCD1	-0.27721	5.48658	2.14648	0.0338037	0.288873	-3.94293
ENSG00000143977	SNRPG	0.395799	4.97054	-2.14506	0.0339192	0.288873	-3.92841
ENSG00000152422	XRCC4	-0.440192	2.96259	2.14462	0.0339549	0.288873	-3.70871
ENSG00000206172	HBA1	1.13823	4.14184	-2.14463	0.0339546	0.288873	-3.87621
ENSG00000010539	ZNF200	0.362903	4.57011	-2.14306	0.0340831	0.289056	-3.90218
ENSG00000089289	IGBP1	-0.302643	3.70465	2.14382	0.0340212	0.289056	-3.79459
ENSG00000092068	SLC7A8	0.520604	2.40769	-2.14351	0.0340458	0.289056	-3.67698
ENSG00000270103	AL360012.1	-0.819731	8.05382	2.14324	0.0340685	0.289056	-3.99108
ENSG00000059377	TBXAS1	-0.333567	7.04988	2.14181	0.0341854	0.289102	-3.99233
ENSG00000146674	IGFBP3	0.742961	3.49282	-2.14224	0.0341505	0.289102	-3.80834
ENSG00000149532	CPSF7	-0.235168	5.39171	2.1413	0.0342278	0.289102	-3.94877
ENSG00000151148	UBE3B	-0.238924	3.86492	2.14109	0.0342447	0.289102	-3.81879
ENSG00000160685	ZBTB7B	-0.332654	6.18523	2.14215	0.0341578	0.289102	-3.97822
ENSG00000247596	TWF2	-0.286595	5.49746	2.14098	0.0342538	0.289102	-3.95389
ENSG00000254087	LYN	-0.271761	8.98795	2.14154	0.034208	0.289102	-3.98811
ENSG00000172757	CFL1	-0.217851	9.52973	2.14018	0.0343203	0.289464	-3.98409
ENSG00000162711	NLRP3	-0.607225	6.12265	2.13977	0.0343536	0.289545	-3.97691
ENSG00000246223	LINC01550	0.58661	1.74004	-2.13946	0.0343799	0.289567	-3.6309
ENSG00000116731	PRDM2	-0.20691	5.62239	2.13822	0.034482	0.289828	-3.96752
ENSG00000174996	KLC2	0.49142	2.11494	-2.13878	0.034436	0.289828	-3.65707
ENSG00000255092	AC010768.2	-0.642255	4.07864	2.13836	0.034471	0.289828	-3.8302
ENSG00000103266	STUB1	0.354102	4.00113	-2.13762	0.0345317	0.289984	-3.85897
ENSG00000111077	TNS2	0.598567	1.8768	-2.13677	0.0346024	0.289984	-3.63947
ENSG00000118508	RAB32	-0.375649	5.00024	2.13657	0.034619	0.289984	-3.92764
ENSG00000130164	LDLR	-0.335661	6.4441	2.13695	0.0345872	0.289984	-3.99434
ENSG00000159176	CSRP1	0.36138	3.96098	-2.13726	0.0345614	0.289984	-3.85621
ENSG00000154813	DPH3	-0.325817	3.69206	2.13538	0.0347178	0.290594	-3.80791
ENSG00000198791	CNOT7	0.357293	4.15659	-2.13513	0.0347393	0.290594	-3.88023
ENSG00000127334	DYRK2	0.418029	2.26334	-2.13231	0.0349745	0.291963	-3.67791
ENSG00000143420	ENSA	0.220994	5.80499	-2.13245	0.034963	0.291963	-3.99229
ENSG00000160401	CFAP157	0.651631	1.5274	-2.13242	0.0349656	0.291963	-3.62954
ENSG00000287978	AC245407.2	-0.539201	3.1582	2.13201	0.0349997	0.291974	-3.743
ENSG00000161714	PLCD3	0.647288	2.57655	-2.13077	0.0351043	0.292449	-3.72449
ENSG00000260916	CCPG1	-0.32201	5.93149	2.13094	0.0350901	0.292449	-3.99263
ENSG00000075914	EXOSC7	0.53763	2.24561	-2.1304	0.0351354	0.292508	-3.68392
ENSG00000104974	LILRA1	-0.44741	4.66236	2.1295	0.0352112	0.292602	-3.91439
ENSG00000105849	TWISTNB	-0.619709	2.26733	2.12878	0.0352718	0.292602	-3.66065
ENSG00000137648	TMPRSS4	0.655624	3.40586	-2.1289	0.0352616	0.292602	-3.82143
ENSG00000139174	PRICKLE1	0.584757	1.79044	-2.12857	0.0352902	0.292602	-3.65193
ENSG00000142178	SIK1	0.603022	3.91823	-2.12974	0.0351911	0.292602	-3.87233
ENSG00000151914	DST	0.487297	2.55255	-2.12923	0.0352342	0.292602	-3.72259
ENSG00000254340	AC022784.5	-0.515001	3.62251	2.12768	0.0353656	0.293029	-3.8046
ENSG00000138279	ANXA7	-0.240837	5.34073	2.12721	0.0354051	0.293068	-3.97357
ENSG00000188010	MORN2	0.718042	1.60268	-2.12705	0.0354182	0.293068	-3.64726
ENSG00000175866	BAIAP2	0.404446	4.83151	-2.12603	0.0355049	0.293389	-3.95658
ENSG00000219481	NBPF1	0.45644	2.39352	-2.12627	0.0354849	0.293389	-3.70635
ENSG00000132323	ILKAP	0.417951	3.28807	-2.12507	0.0355867	0.29346	-3.8084
ENSG00000139343	SNRPF	0.443713	2.80691	-2.12433	0.0356501	0.29346	-3.75938
ENSG00000143742	SRP9	0.269476	5.51546	-2.12424	0.0356574	0.29346	-3.99775
ENSG00000157020	SEC13	-0.230188	5.40988	2.12526	0.0355704	0.29346	-3.9812
ENSG00000160325	CACFD1	-0.482081	3.1235	2.1252	0.0355758	0.29346	-3.75548
ENSG00000211460	TSN	0.3742	3.27918	-2.12467	0.0356206	0.29346	-3.80464
ENSG00000010818	HIVEP2	-0.360502	5.14945	2.12355	0.0357169	0.293556	-3.9659
ENSG00000151948	GLT1D1	-0.333244	6.21381	2.12334	0.0357343	0.293556	-4.01618
ENSG00000159335	PTMS	0.405024	5.34095	-2.12326	0.035741	0.293556	-3.99327
ENSG00000134262	AP4B1	0.38295	2.8429	-2.122	0.035849	0.293655	-3.76337
ENSG00000150712	MTMR12	0.35502	3.08846	-2.12208	0.0358425	0.293655	-3.79073
ENSG00000182899	RPL35A	0.320964	6.90456	-2.1221	0.0358404	0.293655	-4.03196
ENSG00000184384	MAML2	-0.333768	4.04992	2.12218	0.0358337	0.293655	-3.87207
ENSG00000086504	MRPL28	-0.321185	4.07599	2.12073	0.035958	0.293707	-3.87463
ENSG00000120948	TARDBP	0.223487	5.36126	-2.12053	0.0359754	0.293707	-3.99718
ENSG00000136732	GYPC	-0.362714	4.60438	2.12069	0.0359613	0.293707	-3.92521
ENSG00000140299	BNIP2	-0.218164	6.6543	2.12111	0.035925	0.293707	-4.02983
ENSG00000175197	DDIT3	0.31475	6.08074	-2.12074	0.0359571	0.293707	-4.02372
ENSG00000187554	TLR5	-0.409127	4.96506	2.12024	0.036	0.293712	-3.95705
ENSG00000035115	SH3YL1	0.503879	2.85173	-2.11965	0.0360514	0.293919	-3.77409
ENSG00000105793	GTPBP10	0.477652	2.16111	-2.11647	0.0363259	0.293919	-3.70544
ENSG00000106211	HSPB1	0.64151	6.5091	-2.11474	0.0364756	0.293919	-4.0435
ENSG00000107566	ERLIN1	0.490631	4.01775	-2.11589	0.0363757	0.293919	-3.90444
ENSG00000109099	PMP22	0.482311	3.60103	-2.11841	0.0361582	0.293919	-3.85693
ENSG00000110446	SLC15A3	-0.300624	7.44046	2.11505	0.0364494	0.293919	-4.04725
ENSG00000128245	YWHAH	0.269433	5.92041	-2.11445	0.0365015	0.293919	-4.03171
ENSG00000134873	CLDN10	-0.527087	3.05216	2.11766	0.0362228	0.293919	-3.76825
ENSG00000145022	TCTA	0.308926	3.27515	-2.11673	0.0363031	0.293919	-3.82083
ENSG00000146904	EPHA1	-0.449697	3.54364	2.11599	0.0363677	0.293919	-3.81651
ENSG00000153391	INO80C	-0.406456	4.99954	2.11907	0.0361007	0.293919	-3.96033
ENSG00000157593	SLC35B2	-0.32974	4.26482	2.11679	0.0362981	0.293919	-3.90235
ENSG00000157869	RAB28	0.594275	2.79891	-2.11472	0.0364773	0.293919	-3.77786
ENSG00000158555	GDPD5	0.494539	2.30125	-2.11483	0.0364678	0.293919	-3.7208
ENSG00000163682	RPL9	0.306091	6.97607	-2.11807	0.0361871	0.293919	-4.0403
ENSG00000164944	VIRMA	-0.319189	3.71958	2.1144	0.0365057	0.293919	-3.85116
ENSG00000169826	CSGALNACT2	-0.329518	6.00026	2.11584	0.0363801	0.293919	-4.02458
ENSG00000170921	TANC2	-0.448388	4.59815	2.11822	0.0361746	0.293919	-3.92749
ENSG00000183049	CAMK1D	0.382012	4.29648	-2.11828	0.0361689	0.293919	-3.92632
ENSG00000226791	LINC02611	0.604981	1.80245	-2.1167	0.0363058	0.293919	-3.67606
ENSG00000198663	C6orf89	-0.268824	4.11193	2.11304	0.0366243	0.29468	-3.89728
ENSG00000106541	AGR2	0.75172	4.91709	-2.11223	0.0366951	0.294862	-3.99483
ENSG00000133872	SARAF	0.246817	6.47897	-2.11237	0.0366822	0.294862	-4.04683
ENSG00000166483	WEE1	0.570012	2.00051	-2.11165	0.0367457	0.295075	-3.69903
ENSG00000139278	GLIPR1	-0.388446	4.81355	2.10961	0.0369243	0.295817	-3.96479
ENSG00000143153	ATP1B1	0.539574	4.1556	-2.10949	0.0369348	0.295817	-3.93518
ENSG00000177156	TALDO1	-0.211897	7.87209	2.10969	0.0369179	0.295817	-4.05806
ENSG00000198901	PRC1	0.618536	2.23586	-2.10988	0.0369007	0.295817	-3.72619
ENSG00000185973	TMLHE	-0.350394	3.77332	2.10839	0.0370319	0.296264	-3.86783
ENSG00000223799	IL10RB-DT	-0.285051	4.03933	2.10831	0.037039	0.296264	-3.89919
ENSG00000071127	WDR1	-0.203229	8.38387	2.10531	0.0373043	0.296685	-4.06459
ENSG00000103544	VPS35L	0.297137	4.47283	-2.10668	0.037183	0.296685	-3.96293
ENSG00000105519	CAPS	0.767262	3.64909	-2.10634	0.037213	0.296685	-3.89137
ENSG00000112242	E2F3	-0.265177	4.50964	2.10497	0.0373341	0.296685	-3.95176
ENSG00000125520	SLC2A4RG	0.46191	3.37691	-2.10537	0.0372991	0.296685	-3.85676
ENSG00000134802	SLC43A3	-0.291584	7.28993	2.10564	0.0372751	0.296685	-4.06519
ENSG00000147443	DOK2	0.37978	4.37773	-2.10648	0.0372001	0.296685	-3.95693
ENSG00000176148	TCP11L1	0.439993	2.27194	-2.106	0.0372433	0.296685	-3.72919
ENSG00000213977	TAX1BP3	0.462377	3.12007	-2.10503	0.0373288	0.296685	-3.83024
ENSG00000221978	CCNL2	0.260736	5.1183	-2.1073	0.0371282	0.296685	-4.00969
ENSG00000120438	TCP1	0.266483	5.89971	-2.10452	0.0373742	0.296811	-4.05048
ENSG00000130545	CRB3	0.632325	1.26602	-2.10375	0.0374432	0.297166	-3.66501
ENSG00000139531	SUOX	-0.390231	3.3335	2.10293	0.0375159	0.29755	-3.82438
ENSG00000004534	RBM6	-0.249705	4.7975	2.10169	0.0376263	0.298232	-3.98386
ENSG00000116237	ICMT	0.433706	2.10828	-2.1014	0.0376519	0.298242	-3.72215
ENSG00000101104	PABPC1L	-0.309925	4.24615	2.09947	0.0378252	0.299421	-3.93437
ENSG00000229124	VIM-AS1	-0.45096	3.91432	2.09914	0.037855	0.299463	-3.89384
ENSG00000258172	AC073655.1	-0.718026	3.0684	2.09797	0.0379599	0.300099	-3.78857
ENSG00000115053	NCL	0.333624	5.84103	-2.09731	0.0380197	0.300246	-4.06325
ENSG00000186575	NF2	0.307052	2.7059	-2.09695	0.0380521	0.300246	-3.79052
ENSG00000196914	ARHGEF12	0.300544	3.62223	-2.09712	0.0380365	0.300246	-3.89554
ENSG00000092529	CAPN3	-0.318908	3.50339	2.09565	0.0381698	0.30098	-3.8643
ENSG00000151150	ANK3	0.572642	2.12028	-2.09532	0.0381995	0.301021	-3.74006
ENSG00000102218	RP2	-0.292473	5.19255	2.09276	0.0384319	0.302657	-4.03036
ENSG00000005884	ITGA3	0.554793	2.56784	-2.0913	0.0385645	0.302915	-3.79089
ENSG00000090054	SPTLC1	-0.240923	5.24482	2.09144	0.0385518	0.302915	-4.0369
ENSG00000109184	DCUN1D4	0.452292	3.11104	-2.09077	0.0386131	0.302915	-3.85255
ENSG00000148154	UGCG	-0.26564	6.35848	2.09099	0.0385928	0.302915	-4.08347
ENSG00000187904	AC097382.1	0.669965	2.19427	-2.09098	0.038594	0.302915	-3.75565
ENSG00000203499	IQANK1	0.535267	1.74923	-2.09196	0.0385041	0.302915	-3.71141
ENSG00000171824	EXOSC10	0.307245	3.80193	-2.09047	0.0386407	0.302937	-3.92732
ENSG00000146386	ABRACL	-0.427453	4.83986	2.08973	0.0387085	0.302946	-4.00644
ENSG00000158195	WASF2	-0.223294	5.41827	2.08985	0.0386976	0.302946	-4.05128
ENSG00000189306	RRP7A	0.335036	3.47594	-2.08964	0.0387161	0.302946	-3.8933
ENSG00000072786	STK10	-0.300422	7.78025	2.08879	0.038794	0.302974	-4.0989
ENSG00000102921	N4BP1	-0.293031	7.65282	2.08892	0.0387823	0.302974	-4.09866
ENSG00000165097	KDM1B	-0.266621	4.30983	2.08912	0.0387636	0.302974	-3.96362
ENSG00000112079	STK38	-0.273114	4.97079	2.08767	0.038897	0.303272	-4.02435
ENSG00000119969	HELLS	0.52026	2.33432	-2.08757	0.0389065	0.303272	-3.77253
ENSG00000148291	SURF2	0.519292	1.90298	-2.08767	0.0388972	0.303272	-3.73202
ENSG00000188566	NDOR1	0.339426	3.03086	-2.087	0.038959	0.303488	-3.84914
ENSG00000104447	TRPS1	-0.306772	4.80148	2.0859	0.0390606	0.30356	-4.01267
ENSG00000137699	TRIM29	0.591486	3.66805	-2.08582	0.0390675	0.30356	-3.93005
ENSG00000144455	SUMF1	-0.264516	3.31628	2.08605	0.0390466	0.30356	-3.86068
ENSG00000170779	CDCA4	0.390235	2.17645	-2.08583	0.0390664	0.30356	-3.75348
ENSG00000054118	THRAP3	-0.220238	5.5348	2.08424	0.0392135	0.30377	-4.06841
ENSG00000157350	ST3GAL2	-0.320104	6.33098	2.08473	0.0391679	0.30377	-4.09444
ENSG00000205352	PRR13	-0.163365	7.98552	2.08419	0.0392185	0.30377	-4.10751
ENSG00000273017	AP000240.1	-0.817519	2.24525	2.08465	0.0391758	0.30377	-3.72726
ENSG00000284376	AC092017.4	0.756661	1.67127	-2.08458	0.0391825	0.30377	-3.71928
ENSG00000095209	TMEM38B	-0.432477	3.35326	2.08324	0.0393067	0.303835	-3.86144
ENSG00000105866	SP4	0.51342	2.62038	-2.08363	0.0392697	0.303835	-3.80966
ENSG00000163870	TPRA1	-0.412251	5.07751	2.08302	0.0393262	0.303835	-4.03644
ENSG00000173588	CEP83	-0.426915	3.85831	2.08326	0.0393043	0.303835	-3.92119
ENSG00000228315	GUSBP11	-0.300274	5.04742	2.08209	0.0394127	0.304311	-4.03907
ENSG00000116688	MFN2	-0.358986	4.98844	2.08129	0.0394872	0.304314	-4.03388
ENSG00000142327	RNPEPL1	-0.266927	4.99978	2.08102	0.0395125	0.304314	-4.03935
ENSG00000149485	FADS1	0.41063	2.66894	-2.08114	0.0395012	0.304314	-3.8176
ENSG00000186522	SEPTIN10	0.437261	2.9567	-2.08135	0.039482	0.304314	-3.85196
ENSG00000060642	PIGV	-0.482024	2.7987	2.07931	0.0396719	0.304922	-3.80419
ENSG00000068489	PRR11	0.416257	1.90008	-2.07933	0.0396709	0.304922	-3.74197
ENSG00000100031	GGT1	-0.441942	4.58787	2.07911	0.0396912	0.304922	-3.99919
ENSG00000128815	WDFY4	-0.266063	4.38288	2.07941	0.0396631	0.304922	-3.98927
ENSG00000198015	MRPL42	0.344937	3.39539	-2.07848	0.0397496	0.305179	-3.90692
ENSG00000111364	DDX55	0.365925	2.57601	-2.07687	0.0399011	0.30615	-3.81474
ENSG00000147251	DOCK11	-0.273469	5.01679	2.07526	0.0400527	0.306929	-4.05197
ENSG00000196233	LCOR	-0.268933	4.51572	2.07538	0.0400412	0.306929	-4.00885
ENSG00000107372	ZFAND5	0.236679	6.76477	-2.07453	0.040121	0.307068	-4.12352
ENSG00000271605	MILR1	-0.396169	5.45882	2.07463	0.0401118	0.307068	-4.08003
ENSG00000052126	PLEKHA5	0.472355	2.44183	-2.07349	0.0402202	0.307344	-3.81078
ENSG00000058091	CDK14	-0.371193	4.29483	2.07325	0.0402423	0.307344	-3.9882
ENSG00000083223	TUT7	0.274601	6.44611	-2.07187	0.0403737	0.307344	-4.12524
ENSG00000105722	ERF	0.348965	4.89037	-2.07198	0.0403625	0.307344	-4.06436
ENSG00000123131	PRDX4	-0.577943	2.5652	2.073	0.0402665	0.307344	-3.78852
ENSG00000144182	LIPT1	0.588622	1.62624	-2.07207	0.0403541	0.307344	-3.73833
ENSG00000171223	JUNB	-0.272755	9.90665	2.07177	0.0403831	0.307344	-4.11299
ENSG00000188603	CLN3	-0.267132	6.30048	2.07224	0.0403383	0.307344	-4.11843
ENSG00000198301	SDAD1	0.362094	2.82346	-2.07233	0.0403297	0.307344	-3.85234
ENSG00000115806	GORASP2	0.374179	3.453	-2.07049	0.0405042	0.307882	-3.92509
ENSG00000122068	FYTTD1	0.326237	4.66747	-2.0705	0.0405039	0.307882	-4.0498
ENSG00000006327	TNFRSF12A	0.548467	3.76381	-2.06891	0.0406551	0.30864	-3.97204
ENSG00000129675	ARHGEF6	-0.3737	3.53216	2.06869	0.0406766	0.30864	-3.91727
ENSG00000183283	DAZAP2	-0.19978	7.72835	2.06865	0.0406795	0.30864	-4.13793
ENSG00000071082	RPL31	0.345331	7.49306	-2.06739	0.0408006	0.308995	-4.14037
ENSG00000104804	TULP2	-0.825557	4.84222	2.06632	0.0409027	0.308995	-4.02743
ENSG00000116209	TMEM59	0.228137	6.57435	-2.06624	0.0409108	0.308995	-4.13756
ENSG00000119508	NR4A3	-0.404455	5.80392	2.06638	0.040897	0.308995	-4.11175
ENSG00000132153	DHX30	0.292967	3.65733	-2.06618	0.0409168	0.308995	-3.95524
ENSG00000133392	MYH11	0.426359	2.79169	-2.06695	0.040843	0.308995	-3.85885
ENSG00000176463	SLCO3A1	-0.252749	5.97374	2.06606	0.0409283	0.308995	-4.12142
ENSG00000287802	AP003173.1	-0.518211	4.82341	2.06737	0.0408027	0.308995	-4.04357
ENSG00000114999	TTL	-0.292836	3.56508	2.06576	0.0409569	0.30902	-3.9257
ENSG00000230724	LINC01001	-0.365031	7.36561	2.06413	0.041114	0.310014	-4.14581
ENSG00000250754	LINC02436	-0.501127	2.50711	2.06318	0.0412054	0.310512	-3.80804
ENSG00000158710	TAGLN2	-0.218158	8.62503	2.0626	0.0412619	0.310747	-4.1456
ENSG00000188056	TREML4	-0.423514	4.94978	2.06227	0.0412939	0.310796	-4.06585
ENSG00000160691	SHC1	-0.264322	4.8267	2.06197	0.0413228	0.310823	-4.06157
ENSG00000129197	RPAIN	0.351654	2.4799	-2.06143	0.0413752	0.310899	-3.82925
ENSG00000162923	WDR26	-0.191762	6.48827	2.06081	0.0414346	0.310899	-4.14467
ENSG00000182224	CYB5D1	-0.522688	4.41325	2.06103	0.0414137	0.310899	-4.01391
ENSG00000272273	IER3-AS1	-0.654827	4.7186	2.06122	0.0413952	0.310899	-4.03445
ENSG00000196756	SNHG17	-0.402607	5.36856	2.06044	0.0414713	0.310984	-4.10029
ENSG00000167797	CDK2AP2	0.326869	3.89198	-2.06012	0.0415024	0.311027	-3.9952
ENSG00000179388	EGR3	-0.417331	7.16537	2.05979	0.0415343	0.311075	-4.15296
ENSG00000177406	NINJ2-AS1	-0.394305	3.51686	2.05804	0.0417048	0.312161	-3.93115
ENSG00000105639	JAK3	-0.301829	7.18011	2.0574	0.041767	0.312244	-4.158
ENSG00000187049	TMEM216	-0.452282	2.04948	2.05755	0.0417525	0.312244	-3.76984
ENSG00000059915	PSD	-0.489137	3.53471	2.05498	0.0420037	0.313823	-3.92967
ENSG00000260905	AC009021.1	-0.880624	1.55163	2.0547	0.0420319	0.313842	-3.73701
ENSG00000144659	SLC25A38	0.505613	2.05727	-2.05301	0.042198	0.314698	-3.80747
ENSG00000253139	AC013644.1	-0.683086	1.02223	2.0531	0.0421887	0.314698	-3.72834
ENSG00000114315	HES1	-0.437305	3.96557	2.05198	0.0422996	0.315264	-3.99176
ENSG00000010361	FUZ	0.495288	2.69444	-2.05031	0.0424651	0.315385	-3.88375
ENSG00000141401	IMPA2	-0.339393	4.21491	2.05025	0.0424705	0.315385	-4.02275
ENSG00000155085	AK9	-0.327717	3.28369	2.0509	0.0424064	0.315385	-3.9211
ENSG00000198848	CES1	0.537527	3.79237	-2.05153	0.0423438	0.315385	-4.00877
ENSG00000198874	TYW1	0.474256	2.04226	-2.05068	0.0424285	0.315385	-3.80925
ENSG00000287747	AF233439.3	-0.598419	2.09113	2.05085	0.0424112	0.315385	-3.78428
ENSG00000121073	SLC35B1	0.303666	4.23452	-2.04878	0.0426166	0.315512	-4.04963
ENSG00000150687	PRSS23	0.514138	3.04174	-2.04915	0.0425801	0.315512	-3.92835
ENSG00000186529	CYP4F3	-0.493137	3.98624	2.04977	0.0425189	0.315512	-3.99584
ENSG00000225657	LINC01716	0.714909	0.97783	-2.04934	0.042561	0.315512	-3.7418
ENSG00000250151	ARPC4-TTLL3	-0.720021	3.79417	2.04891	0.0426042	0.315512	-3.95708
ENSG00000151929	BAG3	0.428162	3.92844	-2.04835	0.0426594	0.315638	-4.02476
ENSG00000112655	PTK7	0.543776	1.97377	-2.04806	0.0426883	0.315661	-3.80773
ENSG00000118369	USP35	-0.332208	2.64861	2.04727	0.0427677	0.316057	-3.85156
ENSG00000006210	CX3CL1	0.671572	1.40408	-2.04637	0.0428575	0.31653	-3.76665
ENSG00000164080	RAD54L2	0.310814	2.3723	-2.04606	0.0428885	0.316567	-3.84528
ENSG00000171867	PRNP	0.295578	5.01497	-2.04516	0.0429783	0.316658	-4.1224
ENSG00000183963	SMTN	0.54866	1.65034	-2.04533	0.0429611	0.316658	-3.78163
ENSG00000203364	AL390760.1	-0.789934	2.23554	2.0454	0.0429541	0.316658	-3.80214
ENSG00000004866	ST7	0.569386	1.93448	-2.044	0.0430945	0.316775	-3.8099
ENSG00000163803	PLB1	-0.39437	5.23728	2.04417	0.0430775	0.316775	-4.12298
ENSG00000182871	COL18A1	-0.452664	4.82852	2.04397	0.0430978	0.316775	-4.09057
ENSG00000231889	TRAF3IP2-AS1	-0.424032	3.4509	2.04434	0.0430606	0.316775	-3.94394
ENSG00000228801	AC064807.1	0.60109	1.86814	-2.04355	0.04314	0.316895	-3.802
ENSG00000135334	AKIRIN2	0.207344	7.15261	-2.04253	0.0432418	0.317452	-4.1872
ENSG00000145214	DGKQ	0.42371	2.67033	-2.04223	0.0432721	0.317485	-3.89304
ENSG00000149428	HYOU1	0.297246	4.86417	-2.04185	0.0433106	0.317576	-4.11789
ENSG00000117533	VAMP4	0.429985	2.42185	-2.04066	0.0434308	0.318267	-3.86648
ENSG00000103160	HSDL1	-0.382679	3.67822	2.03717	0.0437844	0.318678	-3.98871
ENSG00000119402	FBXW2	-0.306392	4.45554	2.03786	0.0437147	0.318678	-4.06969
ENSG00000120616	EPC1	-0.271377	4.34551	2.03848	0.0436517	0.318678	-4.06055
ENSG00000124575	H1-3	0.579829	4.31546	-2.03722	0.0437793	0.318678	-4.08669
ENSG00000137288	UQCC2	0.593451	1.74416	-2.03725	0.0437762	0.318678	-3.80848
ENSG00000157765	SLC34A2	0.497898	3.48827	-2.03754	0.0437471	0.318678	-3.99701
ENSG00000163655	GMPS	0.450007	2.07528	-2.03717	0.0437843	0.318678	-3.83461
ENSG00000186591	UBE2H	-0.277313	6.46472	2.03867	0.043632	0.318678	-4.18581
ENSG00000188389	PDCD1	0.566705	2.75175	-2.03674	0.043829	0.318678	-3.91206
ENSG00000188554	NBR1	-0.19405	5.071	2.03763	0.0437375	0.318678	-4.12936
ENSG00000213625	LEPROT	-0.270727	5.31937	2.03651	0.0438515	0.318678	-4.14621
ENSG00000249545	MCTP1-AS1	-0.702613	2.70715	2.03652	0.0438513	0.318678	-3.85883
ENSG00000258867	LINC01146	-0.448958	4.89632	2.03846	0.0436537	0.318678	-4.10596
ENSG00000273797	AL133445.2	-0.627353	4.09647	2.03829	0.0436709	0.318678	-4.02
ENSG00000106952	TNFSF8	-0.514872	3.80797	2.03617	0.043887	0.318747	-3.99832
ENSG00000172164	SNTB1	0.35628	3.27796	-2.03559	0.0439459	0.318986	-3.97261
ENSG00000174106	LEMD3	-0.262312	3.99106	2.03506	0.044	0.319189	-4.03097
ENSG00000065029	ZNF76	0.32895	3.06027	-2.03388	0.044121	0.319486	-3.95027
ENSG00000115866	DARS1	-0.303453	4.05767	2.03406	0.0441022	0.319486	-4.03969
ENSG00000178078	STAP2	0.567186	2.09782	-2.03419	0.0440892	0.319486	-3.84291
ENSG00000196387	ZNF140	0.321152	2.8075	-2.03338	0.0441714	0.319486	-3.91771
ENSG00000235522	AC010978.1	0.591237	1.74366	-2.03356	0.0441533	0.319486	-3.81112
ENSG00000065613	SLK	-0.285543	5.38796	2.0331	0.0442004	0.319507	-4.15618
ENSG00000145975	FAM217A	0.705968	0.647189	-2.03229	0.0442832	0.319809	-3.75992
ENSG00000168298	H1-4	0.425701	6.75192	-2.03219	0.0442944	0.319809	-4.20471
ENSG00000069345	DNAJA2	-0.209392	4.81511	2.03119	0.0443964	0.320167	-4.11984
ENSG00000162144	CYB561A3	-0.268944	4.86137	2.03126	0.0443898	0.320167	-4.12357
ENSG00000115457	IGFBP2	0.617447	2.40162	-2.03076	0.044441	0.3203	-3.88321
ENSG00000228150	AL357140.2	-0.724233	1.49225	2.03019	0.0444999	0.320535	-3.77382
ENSG00000059804	SLC2A3	-0.314525	9.39207	2.0298	0.0445398	0.320594	-4.19995
ENSG00000168096	ANKS3	0.496975	2.39335	-2.0296	0.0445604	0.320594	-3.87851
ENSG00000198858	R3HDM4	-0.29039	7.66512	2.02893	0.0446303	0.320908	-4.21365
ENSG00000105810	CDK6	0.380456	2.62394	-2.02798	0.044728	0.321233	-3.90425
ENSG00000142208	AKT1	0.260869	5.404	-2.028	0.0447267	0.321233	-4.17768
ENSG00000100077	GRK3	-0.318055	3.36601	2.02734	0.0447943	0.32152	-3.97373
ENSG00000112658	SRF	-0.277079	4.98914	2.02556	0.0449795	0.3216	-4.14338
ENSG00000116670	MAD2L2	-0.29069	4.2378	2.02528	0.0450094	0.3216	-4.07363
ENSG00000124226	RNF114	0.333713	5.04815	-2.02628	0.0449049	0.3216	-4.16141
ENSG00000130816	DNMT1	0.278786	5.13637	-2.02522	0.0450156	0.3216	-4.1681
ENSG00000163541	SUCLG1	-0.346217	3.66574	2.02602	0.0449321	0.3216	-4.0086
ENSG00000165288	BRWD3	-0.271721	4.21674	2.02658	0.0448738	0.3216	-4.06997
ENSG00000171466	ZNF562	0.327085	3.01327	-2.02553	0.0449832	0.3216	-3.95685
ENSG00000276216	AC245014.3	-0.809815	11.7978	2.02611	0.0449222	0.3216	-4.17689
ENSG00000147224	PRPS1	0.329415	2.95253	-2.0246	0.04508	0.321872	-3.95422
ENSG00000269970	AL162424.1	-0.823479	0.581991	2.02385	0.0451581	0.322162	-3.77127
ENSG00000283907	AD000090.1	-0.683373	8.97825	2.02371	0.0451733	0.322162	-4.21736
ENSG00000153989	NUS1	0.287459	3.08522	-2.02329	0.0452172	0.322287	-3.96864
ENSG00000008324	SS18L2	0.472029	2.30357	-2.02267	0.0452814	0.322558	-3.88357
ENSG00000163993	S100P	-0.3454	8.60658	2.02189	0.0453634	0.322953	-4.2234
ENSG00000182197	EXT1	-0.391903	4.07874	2.0209	0.0454677	0.323508	-4.0649
ENSG00000085998	POMGNT1	0.520466	2.36728	-2.02015	0.0455464	0.32388	-3.89488
ENSG00000053372	MRTO4	0.509892	1.64956	-2.01956	0.0456082	0.324131	-3.82654
ENSG00000183530	PRR14L	0.221066	4.29336	-2.0187	0.0456985	0.324584	-4.10974
ENSG00000081237	PTPRC	-0.389484	9.72168	2.01815	0.0457569	0.324614	-4.21789
ENSG00000104320	NBN	-0.340626	8.03797	2.01791	0.0457823	0.324614	-4.23396
ENSG00000253880	AC009435.1	-0.666058	1.96013	2.01834	0.0457367	0.324614	-3.8278
ENSG00000085982	USP40	0.501025	2.71326	-2.01624	0.0459591	0.324815	-3.94277
ENSG00000087191	PSMC5	0.276731	4.79574	-2.01584	0.0460016	0.324815	-4.16139
ENSG00000092203	TOX4	-0.228281	5.34194	2.01564	0.046023	0.324815	-4.18784
ENSG00000144959	NCEH1	0.453254	2.7483	-2.01576	0.0460097	0.324815	-3.94778
ENSG00000178295	GEN1	0.454134	1.7842	-2.01564	0.0460229	0.324815	-3.83989
ENSG00000188818	ZDHHC11	0.670798	2.13295	-2.01605	0.0459791	0.324815	-3.88083
ENSG00000198830	HMGN2	0.218341	6.76415	-2.0159	0.0459956	0.324815	-4.23513
ENSG00000286219	NOTCH2NLC	-0.374077	5.66456	2.016	0.0459851	0.324815	-4.20101
ENSG00000225733	FGD5-AS1	0.236099	4.12445	-2.01528	0.0460614	0.324899	-4.09932
ENSG00000285646	AL021155.5	-0.601399	6.49413	2.01497	0.0460946	0.324946	-4.2281
ENSG00000138772	ANXA3	-0.384294	7.32542	2.01457	0.0461368	0.325056	-4.23974
ENSG00000166123	GPT2	0.535815	1.77814	-2.01427	0.0461686	0.325092	-3.8479
ENSG00000236936	AL031005.1	-0.517898	3.63698	2.01345	0.0462557	0.325519	-4.02265
ENSG00000122884	P4HA1	-0.349962	3.775	2.01138	0.0464771	0.326889	-4.04769
ENSG00000152689	RASGRP3	0.412878	4.51044	-2.00838	0.046799	0.328775	-4.15525
ENSG00000155545	MIER3	0.462968	2.70858	-2.00846	0.0467912	0.328775	-3.9543
ENSG00000159921	GNE	0.309044	2.63007	-2.00807	0.0468329	0.328824	-3.94049
ENSG00000008083	JARID2	0.25102	4.8113	-2.00752	0.0468916	0.328871	-4.17746
ENSG00000116584	ARHGEF2	-0.243332	7.34036	2.00682	0.0469677	0.328871	-4.25464
ENSG00000127481	UBR4	-0.21422	6.51013	2.00676	0.0469739	0.328871	-4.24717
ENSG00000173166	RAPH1	0.417374	3.43538	-2.00695	0.0469537	0.328871	-4.04706
ENSG00000204472	AIF1	-0.34206	7.85282	2.00681	0.046969	0.328871	-4.25516
ENSG00000250644	AC068580.4	-0.41079	4.0692	2.00644	0.0470088	0.328927	-4.08551
ENSG00000146592	CREB5	-0.478665	7.36209	2.00543	0.0471177	0.328964	-4.25677
ENSG00000178457	LINC00314	-0.691798	1.66229	2.00572	0.0470864	0.328964	-3.82326
ENSG00000189350	TOGARAM2	0.477203	1.94982	-2.0054	0.0471216	0.328964	-3.87613
ENSG00000267637	AC040904.1	0.867822	1.12938	-2.00591	0.047066	0.328964	-3.81753
ENSG00000197102	DYNC1H1	0.229416	6.76372	-2.00426	0.0472449	0.329449	-4.25695
ENSG00000242574	HLA-DMB	0.562892	4.05538	-2.00435	0.0472346	0.329449	-4.12104
ENSG00000015676	NUDCD3	0.311556	3.50548	-2.00018	0.0476892	0.32949	-4.06285
ENSG00000028277	POU2F2	-0.415039	4.76914	1.99981	0.0477303	0.32949	-4.16715
ENSG00000064651	SLC12A2	0.403153	2.34015	-1.99862	0.0478608	0.32949	-3.92698
ENSG00000079215	SLC1A3	-0.40452	5.4762	1.99832	0.0478937	0.32949	-4.22391
ENSG00000080822	CLDND1	0.286222	5.1566	-1.99818	0.0479091	0.32949	-4.21965
ENSG00000095906	NUBP2	0.340183	3.03604	-2.00101	0.047599	0.32949	-4.00389
ENSG00000099341	PSMD8	0.239887	5.60212	-2.00105	0.0475944	0.32949	-4.23685
ENSG00000099949	LZTR1	0.32861	3.83859	-2.00017	0.0476911	0.32949	-4.09879
ENSG00000101654	RNMT	-0.36907	3.51975	2.00188	0.0475037	0.32949	-4.0312
ENSG00000102575	ACP5	0.461512	5.3417	-1.998	0.0479284	0.32949	-4.23288
ENSG00000105329	TGFB1	-0.235392	7.18394	1.99954	0.0477597	0.32949	-4.26755
ENSG00000124588	NQO2	-0.338782	5.80558	1.9986	0.0478633	0.32949	-4.24069
ENSG00000124813	RUNX2	0.360628	2.74464	-1.99881	0.0478398	0.32949	-3.97206
ENSG00000129514	FOXA1	0.639007	1.93732	-2.00123	0.0475745	0.32949	-3.88831
ENSG00000132781	MUTYH	0.401935	3.15844	-2.00086	0.0476152	0.32949	-4.02227
ENSG00000142168	SOD1	0.340602	4.61965	-1.99811	0.047917	0.32949	-4.1816
ENSG00000145431	PDGFC	-0.538114	2.17635	2.0009	0.0476105	0.32949	-3.87632
ENSG00000146909	NOM1	0.463631	2.22264	-1.99895	0.0478241	0.32949	-3.9119
ENSG00000157654	PALM2AKAP2	0.380198	4.33876	-1.9978	0.0479508	0.32949	-4.15739
ENSG00000160180	TFF3	0.830596	3.30699	-2.00026	0.047681	0.32949	-4.05384
ENSG00000170946	DNAJC24	0.514666	1.66598	-2.00326	0.047354	0.32949	-3.85688
ENSG00000188659	SAXO2	0.676159	1.44489	-2.00292	0.0473903	0.32949	-3.84524
ENSG00000197299	BLM	0.536186	1.92136	-1.99928	0.0477878	0.32949	-3.88408
ENSG00000230325	AL359921.1	-0.734905	2.85655	2.00259	0.0474266	0.32949	-3.94137
ENSG00000238057	ZEB2-AS1	-0.60396	6.34996	1.99875	0.0478467	0.32949	-4.25486
ENSG00000260378	AC109597.1	-0.57963	2.06424	1.99962	0.0477513	0.32949	-3.87016
ENSG00000260651	AF213884.3	-0.707781	1.93881	1.99719	0.0480178	0.329765	-3.85491
ENSG00000127483	HP1BP3	0.212509	5.54757	-1.99644	0.0481001	0.330145	-4.24271
ENSG00000112667	DNPH1	0.505345	2.89327	-1.99573	0.0481787	0.3305	-4.00087
ENSG00000164346	NSA2	0.353337	4.14875	-1.99475	0.048287	0.330686	-4.14387
ENSG00000170421	KRT8	0.474366	5.76459	-1.99488	0.0482732	0.330686	-4.2567
ENSG00000241860	AL627309.5	-0.398451	7.71609	1.99509	0.0482499	0.330686	-4.27704
ENSG00000110852	CLEC2B	0.302688	5.86978	-1.99402	0.0483683	0.331058	-4.26031
ENSG00000230881	AL445933.2	-0.885991	1.00688	1.99374	0.0483991	0.331068	-3.81855
ENSG00000273445	AC133644.2	0.45964	4.09411	-1.99351	0.0484239	0.331068	-4.1421
ENSG00000115648	MLPH	0.493697	3.38154	-1.99299	0.0484823	0.331282	-4.06764
ENSG00000167996	FTH1	-0.309228	14.0624	1.99237	0.0485511	0.331382	-4.20478
ENSG00000272540	AL662797.2	-0.822556	1.88746	1.99252	0.0485338	0.331382	-3.85658
ENSG00000159873	CCDC117	0.399072	3.55266	-1.9921	0.048581	0.331402	-4.08663
ENSG00000159147	DONSON	0.405157	2.67851	-1.99178	0.0486167	0.33146	-3.98465
ENSG00000146463	ZMYM4	-0.394368	3.43597	1.99147	0.0486508	0.331508	-4.04632
ENSG00000114745	GORASP1	0.297721	4.56496	-1.98986	0.0488302	0.332545	-4.19036
ENSG00000019169	MARCO	-0.513126	5.58452	1.98931	0.0488925	0.332628	-4.24266
ENSG00000108352	RAPGEFL1	-0.362537	3.33462	1.98927	0.0488967	0.332628	-4.03476
ENSG00000152582	SPEF2	0.604074	1.41013	-1.98861	0.0489704	0.332944	-3.86297
ENSG00000101608	MYL12A	-0.231542	8.96381	1.98827	0.0490088	0.33302	-4.28254
ENSG00000068366	ACSL4	-0.279036	6.30003	1.98726	0.0491218	0.33344	-4.27871
ENSG00000113742	CPEB4	-0.260561	7.10136	1.98723	0.0491251	0.33344	-4.28988
ENSG00000198959	TGM2	0.405668	5.1893	-1.98669	0.0491858	0.333482	-4.24466
ENSG00000234293	BACH1-IT3	-0.761908	1.5627	1.98691	0.0491606	0.333482	-3.85053
ENSG00000233785	AC131011.2	0.629601	2.1465	-1.98618	0.0492428	0.333684	-3.94103
ENSG00000166012	TAF1D	-0.357481	6.7028	1.98555	0.0493144	0.333984	-4.28864
ENSG00000006576	PHTF2	0.347296	2.84514	-1.98422	0.0494634	0.334438	-4.00951
ENSG00000107331	ABCA2	-0.327323	4.96212	1.98431	0.0494539	0.334438	-4.21512
ENSG00000136305	CIDEB	-0.485559	2.63997	1.98466	0.0494143	0.334438	-3.95639
ENSG00000100575	TIMM9	0.58821	1.9917	-1.9836	0.0495338	0.334545	-3.9228
ENSG00000134571	MYBPC3	-0.420231	3.57804	1.98372	0.0495202	0.334545	-4.0709
ENSG00000076604	TRAF4	0.431091	3.81897	-1.98119	0.0498068	0.335255	-4.13403
ENSG00000100983	GSS	0.296109	3.73895	-1.98227	0.0496842	0.335255	-4.11942
ENSG00000123444	KBTBD4	-0.458268	2.26802	1.98168	0.0497518	0.335255	-3.91685
ENSG00000140563	MCTP2	-0.367761	7.22523	1.98098	0.0498307	0.335255	-4.30187
ENSG00000145241	CENPC	0.398563	2.37853	-1.98186	0.0497304	0.335255	-3.95903
ENSG00000286071	AL136171.2	-0.354234	2.47359	1.98186	0.0497308	0.335255	-3.94888
ENSG00000286555	AP003065.3	-0.438312	4.31709	1.98141	0.0497825	0.335255	-4.1568
ENSG00000132613	MTSS2	0.570958	2.12188	-1.97829	0.0501367	0.337128	-3.94435
ENSG00000100347	SAMM50	0.439453	2.13896	-1.97791	0.0501804	0.337237	-3.94052
ENSG00000228261	ITPRIP-AS1	-0.418652	4.81799	1.97721	0.0502606	0.337405	-4.2135
ENSG00000233154	LINC01762	-0.594952	3.42301	1.9774	0.0502391	0.337405	-4.06
ENSG00000101558	VAPA	-0.264397	7.01995	1.97595	0.0504054	0.338045	-4.31015
ENSG00000220908	LINC02531	0.600141	2.87199	-1.9759	0.0504111	0.338045	-4.03721
ENSG00000147536	GINS4	0.539504	2.11986	-1.9753	0.0504794	0.338317	-3.94604
ENSG00000136490	LIMD2	-0.306708	6.02361	1.97502	0.0505114	0.338346	-4.29323
ENSG00000237765	FAM200B	-0.333916	4.63853	1.97439	0.0505846	0.338651	-4.20593
ENSG00000122218	COPA	-0.239353	6.45257	1.97411	0.0506164	0.338679	-4.30651
ENSG00000083444	PLOD1	-0.278016	4.28394	1.973	0.0507443	0.339349	-4.17357
ENSG00000109911	ELP4	0.456466	2.30058	-1.9726	0.0507902	0.339471	-3.96545
ENSG00000258609	LINC-ROR	0.466616	1.96175	-1.9709	0.0509876	0.340604	-3.93604
ENSG00000170448	NFXL1	0.550018	1.69865	-1.96992	0.0511005	0.34114	-3.91078
ENSG00000222041	CYTOR	0.268873	6.93364	-1.96972	0.0511237	0.34114	-4.32233
ENSG00000105568	PPP2R1A	0.217008	5.34066	-1.96878	0.0512331	0.341264	-4.28335
ENSG00000137076	TLN1	-0.237735	8.14125	1.96789	0.0513373	0.341264	-4.32657
ENSG00000142039	CCDC97	-0.283929	4.88044	1.96843	0.0512742	0.341264	-4.2392
ENSG00000167272	POP5	-0.592853	2.51096	1.96818	0.051303	0.341264	-3.96429
ENSG00000197408	CYP2B6	0.632344	1.54136	-1.96797	0.0513274	0.341264	-3.90708
ENSG00000214021	TTLL3	-0.261835	5.47057	1.96905	0.0512015	0.341264	-4.28052
ENSG00000273032	DGCR9	-0.378785	4.6943	1.9693	0.0511723	0.341264	-4.21978
ENSG00000161618	ALDH16A1	0.359481	2.86564	-1.96727	0.0514089	0.34128	-4.04351
ENSG00000163818	LZTFL1	0.570002	2.30801	-1.967	0.0514407	0.34128	-3.98537
ENSG00000166188	ZNF319	-0.384282	4.42371	1.96691	0.0514513	0.34128	-4.19314
ENSG00000223770	CACNA2D1-AS1	-0.36282	3.6682	1.96746	0.0513872	0.34128	-4.11247
ENSG00000134463	ECHDC3	0.555741	2.02381	-1.96653	0.051495	0.341385	-3.95052
ENSG00000137693	YAP1	0.545229	1.43812	-1.96439	0.0517457	0.342357	-3.89844
ENSG00000156467	UQCRB	-0.335105	5.21236	1.96441	0.0517434	0.342357	-4.2703
ENSG00000165185	KIAA1958	-0.572329	3.03304	1.96493	0.0516825	0.342357	-4.04255
ENSG00000167280	ENGASE	0.438411	3.31115	-1.96409	0.0517816	0.342357	-4.10445
ENSG00000178789	CD300LB	0.406321	3.15676	-1.9641	0.0517803	0.342357	-4.08801
ENSG00000228302	AL512770.1	0.483535	2.22229	-1.96349	0.0518519	0.342637	-3.97194
ENSG00000092841	MYL6	-0.198383	9.78759	1.96315	0.0518917	0.342651	-4.31808
ENSG00000261783	AC009054.2	0.714493	1.97173	-1.96299	0.0519101	0.342651	-3.95294
ENSG00000274523	RCC1L	0.34583	2.4892	-1.96254	0.0519638	0.342821	-3.99983
ENSG00000101425	BPI	-0.489229	2.6744	1.96168	0.0520645	0.3433	-3.99186
ENSG00000111300	NAA25	0.380299	2.51144	-1.96037	0.0522191	0.343949	-4.01377
ENSG00000170043	TRAPPC1	-0.284938	5.81379	1.96048	0.0522069	0.343949	-4.31244
ENSG00000119408	NEK6	-0.238584	5.74882	1.95978	0.0522892	0.344022	-4.31159
ENSG00000171617	ENC1	0.443399	2.74171	-1.95957	0.0523145	0.344022	-4.04599
ENSG00000226533	BTBD9-AS1	-0.651003	1.29456	1.96002	0.0522612	0.344022	-3.88098
ENSG00000127527	EPS15L1	-0.303179	5.00307	1.95865	0.0524229	0.344439	-4.26585
ENSG00000134755	DSC2	-0.4587	4.33683	1.95818	0.0524792	0.344439	-4.20305
ENSG00000184005	ST6GALNAC3	-0.497645	3.1636	1.95805	0.0524944	0.344439	-4.06225
ENSG00000198856	OSTC	0.407659	3.95381	-1.95785	0.0525186	0.344439	-4.19093
ENSG00000224901	AL365258.2	0.689142	0.417191	-1.958	0.0525004	0.344439	-3.8703
ENSG00000108091	CCDC6	0.394601	2.33842	-1.95513	0.0528416	0.346317	-4.00319
ENSG00000181523	SGSH	-0.365801	6.27193	1.95497	0.0528616	0.346317	-4.33646
ENSG00000164506	STXBP5	-0.310428	4.4236	1.95418	0.0529553	0.346746	-4.22158
ENSG00000168904	LRRC28	-0.450664	2.72477	1.95375	0.0530068	0.346897	-4.00951
ENSG00000022277	RTF2	-0.229348	6.58823	1.95299	0.0530983	0.34731	-4.34761
ENSG00000124762	CDKN1A	0.280589	7.37736	-1.95231	0.0531802	0.347474	-4.35595
ENSG00000204619	PPP1R11	-0.197531	5.24186	1.95235	0.0531744	0.347474	-4.2986
ENSG00000115425	PECR	-0.38866	2.77049	1.95126	0.0533052	0.348105	-4.02647
ENSG00000124422	USP22	0.238392	5.38668	-1.9504	0.0534093	0.348599	-4.3196
ENSG00000072818	ACAP1	-0.294199	6.46481	1.9474	0.0537718	0.348764	-4.35517
ENSG00000110203	FOLR3	-0.698848	4.8129	1.94982	0.0534798	0.348764	-4.248
ENSG00000113048	MRPS27	0.426102	2.55568	-1.94827	0.0536663	0.348764	-4.03482
ENSG00000116586	LAMTOR2	-0.387017	4.44204	1.94916	0.0535584	0.348764	-4.22854
ENSG00000125734	GPR108	-0.277342	6.38413	1.94757	0.0537506	0.348764	-4.35342
ENSG00000148950	IMMP1L	0.550749	2.00098	-1.94808	0.053689	0.348764	-3.97993
ENSG00000164961	WASHC5	-0.300499	4.52123	1.94765	0.0537415	0.348764	-4.24356
ENSG00000166979	EVA1C	0.566987	2.24883	-1.94899	0.0535798	0.348764	-4.00104
ENSG00000167969	ECI1	0.404357	2.79447	-1.94736	0.0537766	0.348764	-4.07137
ENSG00000180061	TMEM150B	0.454019	3.96387	-1.94772	0.0537332	0.348764	-4.21309
ENSG00000251393	AC005280.1	-0.513042	2.42332	1.94954	0.0535127	0.348764	-3.98421
ENSG00000255670	AC007619.1	-0.832289	1.29037	1.94751	0.0537582	0.348764	-3.89289
ENSG00000075651	PLD1	-0.388714	5.35754	1.94705	0.0538144	0.348825	-4.31096
ENSG00000119139	TJP2	0.332741	4.02583	-1.94664	0.0538642	0.348963	-4.21875
ENSG00000148604	RGR	-0.40808	2.36705	1.94585	0.05396	0.349253	-3.9929
ENSG00000253958	CLDN23	0.454277	1.73476	-1.9458	0.0539661	0.349253	-3.96002
ENSG00000110851	PRDM4	0.32695	3.25604	-1.94503	0.0540592	0.349486	-4.12871
ENSG00000131238	PPT1	-0.291753	6.27769	1.94523	0.0540348	0.349486	-4.35514
ENSG00000100316	RPL3	0.290869	7.50385	-1.94467	0.0541029	0.349546	-4.36995
ENSG00000117305	HMGCL	0.27805	3.22201	-1.94441	0.0541352	0.349546	-4.12505
ENSG00000157017	GHRL	-0.575317	3.85723	1.94425	0.0541542	0.349546	-4.16864
ENSG00000123643	SLC36A1	-0.315682	4.75564	1.94393	0.0541937	0.349617	-4.27079
ENSG00000105371	ICAM4	-0.653686	2.21558	1.94352	0.0542437	0.349754	-3.96694
ENSG00000260923	LINC02193	-0.398615	6.094	1.94263	0.0543519	0.350268	-4.35331
ENSG00000205572	SERF1B	0.580873	1.88687	-1.94157	0.0544818	0.35092	-3.97152
ENSG00000132361	CLUH	0.424545	3.52622	-1.94104	0.0545474	0.351158	-4.17012
ENSG00000151632	AKR1C2	0.716339	2.04761	-1.93947	0.05474	0.352212	-3.99652
ENSG00000185963	BICD2	-0.29523	3.80965	1.93902	0.0547959	0.352387	-4.18323
ENSG00000108342	CSF3	-0.835538	3.10022	1.93856	0.0548525	0.352566	-4.05727
ENSG00000130254	SAFB2	0.20517	5.88656	-1.93729	0.0550086	0.353384	-4.36384
ENSG00000011478	QPCTL	0.426273	1.88918	-1.93575	0.055199	0.35442	-3.98201
ENSG00000097033	SH3GLB1	-0.325035	6.56344	1.93518	0.0552695	0.354423	-4.37891
ENSG00000135778	NTPCR	0.464568	2.076	-1.93505	0.0552863	0.354423	-3.99864
ENSG00000186517	ARHGAP30	-0.237888	6.91537	1.93517	0.0552705	0.354423	-4.38383
ENSG00000166398	KIAA0355	0.414653	2.88095	-1.9348	0.0553165	0.354431	-4.10365
ENSG00000258044	AC073569.1	-0.524815	2.56003	1.9335	0.0554792	0.355287	-4.0309
ENSG00000161091	MFSD12	0.288323	5.57107	-1.93312	0.0555253	0.355397	-4.36055
ENSG00000135596	MICAL1	-0.216025	6.3671	1.93227	0.0556313	0.355889	-4.38133
ENSG00000137818	RPLP1	0.331099	7.61911	-1.93188	0.0556803	0.356016	-4.39306
ENSG00000007392	LUC7L	0.221845	3.97995	-1.93088	0.0558053	0.356127	-4.23568
ENSG00000204209	DAXX	-0.214926	4.65974	1.93035	0.0558722	0.356127	-4.29038
ENSG00000213390	ARHGAP19	0.357802	2.62873	-1.93036	0.0558708	0.356127	-4.07691
ENSG00000229117	RPL41	0.312544	9.08742	-1.93079	0.0558166	0.356127	-4.38398
ENSG00000280620	SCAANT1	0.797415	2.31331	-1.93036	0.0558709	0.356127	-4.05607
ENSG00000283787	PRR33	-0.386728	3.6547	1.93132	0.0557503	0.356127	-4.17397
ENSG00000113194	FAF2	-0.253003	3.58515	1.92939	0.0559917	0.356173	-4.17453
ENSG00000138448	ITGAV	0.318408	4.07152	-1.92972	0.0559502	0.356173	-4.2498
ENSG00000164574	GALNT10	-0.307197	4.22465	1.93001	0.055914	0.356173	-4.24316
ENSG00000196123	KIAA0895L	0.41795	2.31002	-1.92936	0.0559958	0.356173	-4.04667
ENSG00000166401	SERPINB8	-0.286969	5.04934	1.92897	0.0560445	0.356297	-4.32355
ENSG00000109686	SH3D19	0.564949	1.60401	-1.92752	0.0562265	0.35637	-3.97339
ENSG00000163608	NEPRO	-0.353011	3.66556	1.92818	0.0561435	0.35637	-4.18189
ENSG00000169359	SLC33A1	0.335315	2.40475	-1.92857	0.0560947	0.35637	-4.05357
ENSG00000182208	MOB2	-0.34123	3.57796	1.92749	0.0562306	0.35637	-4.17232
ENSG00000206418	RAB12	-0.320342	3.63257	1.92771	0.0562027	0.35637	-4.18689
ENSG00000285976	AL135905.2	0.324586	4.46303	-1.92804	0.0561617	0.35637	-4.29418
ENSG00000173531	MST1	0.598249	1.92331	-1.92726	0.0562601	0.356372	-4.00743
ENSG00000285907	AL161910.1	-0.737924	1.14473	1.92693	0.0563015	0.35645	-3.92022
ENSG00000286236	AC018755.5	-0.446303	3.61674	1.92659	0.0563438	0.356533	-4.17262
ENSG00000126870	WDR60	0.532047	2.7182	-1.92542	0.0564913	0.356754	-4.10498
ENSG00000135931	ARMC9	0.547273	1.76218	-1.92565	0.0564625	0.356754	-3.99135
ENSG00000162909	CAPN2	0.262448	6.25004	-1.92539	0.0564953	0.356754	-4.39479
ENSG00000167842	MIS12	0.444562	1.80427	-1.92581	0.0564419	0.356754	-3.99492
ENSG00000268001	CARD8-AS1	-0.389636	3.0055	1.92371	0.0567081	0.357913	-4.11068
ENSG00000259354	AC025580.2	-0.432281	5.90723	1.92346	0.05674	0.35793	-4.38053
ENSG00000126602	TRAP1	0.388427	3.84316	-1.92113	0.0570352	0.359576	-4.24506
ENSG00000239300	AC080162.1	-0.585512	3.48123	1.92094	0.0570598	0.359576	-4.15041
ENSG00000198961	PJA2	-0.234569	5.83233	1.92062	0.0571005	0.359648	-4.38618
ENSG00000082397	EPB41L3	0.276091	5.77597	-1.9193	0.0572692	0.359912	-4.39333
ENSG00000117262	GPR89A	0.525162	1.88606	-1.91936	0.0572613	0.359912	-4.01142
ENSG00000163885	CFAP100	0.675058	2.25629	-1.9199	0.0571922	0.359912	-4.06267
ENSG00000196588	MRTFA	-0.214195	5.72362	1.91914	0.0572894	0.359912	-4.3845
ENSG00000261573	AL157402.2	-0.501243	6.04341	1.91942	0.0572542	0.359912	-4.39197
ENSG00000286760	AL022069.3	-0.321005	2.12645	1.91812	0.0574204	0.360549	-4.01647
ENSG00000100106	TRIOBP	-0.215792	4.98047	1.91718	0.0575407	0.360934	-4.34211
ENSG00000125910	S1PR4	-0.306891	5.18966	1.91729	0.057526	0.360934	-4.35413
ENSG00000084234	APLP2	-0.218317	8.13231	1.91655	0.0576212	0.360935	-4.41976
ENSG00000168528	SERINC2	0.422751	2.8931	-1.91649	0.0576293	0.360935	-4.13576
ENSG00000178585	CTNNBIP1	0.499636	2.29469	-1.91652	0.0576254	0.360935	-4.0646
ENSG00000271554	AL138787.2	0.670583	1.07273	-1.91574	0.0577254	0.361352	-3.94977
ENSG00000184678	H2BC21	0.344344	5.65548	-1.9151	0.0578085	0.361687	-4.39708
ENSG00000112996	MRPS30	0.388651	2.33259	-1.9142	0.0579238	0.362039	-4.06534
ENSG00000143862	ARL8A	-0.196457	6.39612	1.9144	0.0578981	0.362039	-4.41421
ENSG00000159640	ACE	0.42952	2.61095	-1.91358	0.0580046	0.362359	-4.10665
ENSG00000125735	TNFSF14	-0.380666	5.54115	1.91257	0.0581353	0.362804	-4.38381
ENSG00000134504	KCTD1	0.511429	2.19904	-1.91258	0.0581335	0.362804	-4.05719
ENSG00000013288	MAN2B2	-0.244657	3.70546	1.91148	0.058276	0.363497	-4.21976
ENSG00000100299	ARSA	-0.271003	4.34018	1.91052	0.0584	0.364085	-4.29074
ENSG00000096063	SRPK1	-0.300268	6.27927	1.91019	0.0584435	0.364171	-4.41823
ENSG00000105655	ISYNA1	0.468366	2.80608	-1.90953	0.0585291	0.364518	-4.14032
ENSG00000174177	CTU2	0.507342	1.74864	-1.90888	0.0586133	0.364857	-4.01592
ENSG00000127528	KLF2	-0.346228	8.904	1.90835	0.0586824	0.364879	-4.42886
ENSG00000138623	SEMA7A	0.384357	3.26256	-1.90858	0.0586534	0.364879	-4.19667
ENSG00000146143	PRIM2	0.459545	2.47818	-1.90806	0.0587205	0.364879	-4.09738
ENSG00000188690	UROS	0.463043	2.24055	-1.90773	0.0587636	0.364879	-4.06715
ENSG00000259453	AC087286.4	0.460505	2.69664	-1.90771	0.0587659	0.364879	-4.12819
ENSG00000197622	CDC42SE1	-0.153285	7.43356	1.90724	0.0588282	0.365081	-4.43709
ENSG00000198586	TLK1	-0.236852	5.27245	1.90683	0.0588818	0.365228	-4.38068
ENSG00000182087	TMEM259	0.217009	6.06959	-1.90609	0.0589782	0.365641	-4.42506
ENSG00000134986	NREP	-0.387336	2.61431	1.90367	0.0592966	0.366501	-4.09471
ENSG00000143409	MINDY1	-0.310218	4.16381	1.90444	0.0591942	0.366501	-4.28323
ENSG00000183258	DDX41	-0.354898	4.83861	1.90423	0.059222	0.366501	-4.34891
ENSG00000215790	SLC35E2A	0.396679	2.36793	-1.90377	0.0592824	0.366501	-4.09127
ENSG00000241168	AC128685.1	-0.491294	1.96909	1.90399	0.0592534	0.366501	-4.01883
ENSG00000250116	AC018682.1	-0.421578	2.66259	1.90437	0.0592036	0.366501	-4.09632
ENSG00000108826	MRPL27	0.419008	3.19752	-1.90223	0.0594859	0.3673	-4.20009
ENSG00000126432	PRDX5	-0.33561	5.89597	1.90234	0.0594707	0.3673	-4.41942
ENSG00000051108	HERPUD1	0.274421	6.335	-1.90158	0.0595712	0.367376	-4.43891
ENSG00000135473	PAN2	0.362542	3.10075	-1.90145	0.0595883	0.367376	-4.18999
ENSG00000174780	SRP72	0.277297	4.07988	-1.9016	0.0595695	0.367376	-4.29842
ENSG00000168016	TRANK1	0.583099	5.35113	-1.90024	0.0597485	0.368178	-4.41292
ENSG00000176903	PNMA1	0.322788	2.8367	-1.89991	0.0597924	0.368264	-4.15393
ENSG00000169126	ARMC4	-0.626089	2.44303	1.89933	0.0598693	0.368552	-4.07298
ENSG00000172613	RAD9A	0.339122	3.80642	-1.89881	0.0599387	0.368608	-4.27688
ENSG00000181790	ADGRB1	-0.559385	2.28034	1.89881	0.059938	0.368608	-4.05187
ENSG00000029725	RABEP1	0.247378	4.40977	-1.89846	0.0599853	0.368709	-4.33811
ENSG00000175857	GAPT	-0.461046	4.90718	1.89818	0.0600225	0.368753	-4.36226
ENSG00000117480	FAAH	0.468706	1.46428	-1.89785	0.0600666	0.368839	-4.00616
ENSG00000163625	WDFY3	-0.263107	7.65514	1.89739	0.0601268	0.369023	-4.45481
ENSG00000083454	P2RX5	0.568851	1.70693	-1.89633	0.0602679	0.369046	-4.02868
ENSG00000113595	TRIM23	0.370708	2.20761	-1.89651	0.0602445	0.369046	-4.08215
ENSG00000166855	CLPX	0.301758	3.61549	-1.8966	0.0602321	0.369046	-4.25608
ENSG00000232756	AC004990.1	0.604362	1.60518	-1.89649	0.0602468	0.369046	-4.02709
ENSG00000258689	LINC01269	0.560325	1.22109	-1.89623	0.0602814	0.369046	-3.98979
[truncated: 10,239 more rows]
